# Supplementary material for: Gene-microRNA network module analysis for ovarian cancer
Source: BMC Syst Biol. 2016 Dec 23;10(Suppl 4):117. doi: 10.1186/s12918-016-0357-1 (PMC5259869; doi:10.1186/s12918-016-0357-1)
Supplement: Additional file 1 — The identified modules. We listed all the 46 modules identified with our proposed method. Each module includes both genes and microRNAs. (CSV 51 kb) [file 12918_2016_357_MOESM1_ESM.csv]

	V1	V2	V3	V4	V5	V6	V7	V8	V9	V10	V11	V12	V13	V14	V15	V16	V17	V18	V19	V20	V21	V22	V23	V24	V25	V26	V27	V28	V29	V30	V31	V32	V33	V34	V35	V36	V37	V38	V39	V40	V41	V42	V43	V44	V45	V46
1	TCF7L1	CPXM2	EIF5A2	AR	GLI1	RNF125	SAPS1	PDZRN4	PCP4	CPXM2	CDCA7	CPXM2	OVGP1	PCP4	MFAP2	FXYD1	LOC653879	ZCCHC12	MFAP2	SRrp35	NDN	FOXL2	GOLGA8A	LOC653879	PCP4	ADH1B	SCUBE2	PNMT	OVGP1	LOC100128403	CABYR	TNFRSF14	MATN3	FXYD1	PTGER2	CABYR	PNMT	GLI1	SAPS1	FOS	OVGP1	SCUBE2	SERPINF1	RSPH1	GLI1	EPSTI1
2	FAM90A1	ADRA2A	RARRES2	TMPRSS4	CYTL1	ACOX2	CGB1	NDN	STK33	DIRAS3	FAM83D	ADRA2A	SLC23A1	STK33	SRrp35	GPM6A	CHI3L2	MGC16121	HOXA3	GRIP1	SORCS2	SIGLEC11	GOLGA8E	CHI3L2	SRD5A3	ADH1A	PRKD1	IL18	SLC23A1	CD36	LOC653879	TMEFF1	SCUBE2	GPM6A	CCND1	LOC653879	HAS2	CYTL1	CGB1	OSBPL6	SLC23A1	PDZRN4	GRP	C11orf70	CYTL1	HERC5
3	ZFPM2	RGS17	IGF1	SP5	TMSB15A	CXCR4	ATXN3L	C4orf31	TMEFF1	ACCN2	DEPDC1B	LYVE1	TMEM190	EYA4	TMOD1	SRD5A3	LGALS2	CCND1	ARNT2	SMARCD3	NAP1L3	COLEC11	GOLGA8B	LGALS2	STK33	hsa-miR-143	TMEM45A	A2M	TMEM190	ABCA8	MFAP2	ACSL5	PRKD1	SRD5A3	CDCA7	MFAP2	PRKD1	MEX3B	ANKRD20B	LRIG1	TMEM190	NDN	PDLIM3	ROPN1L	FOXL2	PSMB9
4	FAM90A7	C1QTNF7	MMP3	WNT2B	BHLHE41	FGF9	ANKRD20B	ABCA8	SOSTDC1	PENK	PLSCR4	RGS17	LRRC6	SOSTDC1	TMEM45A	NAP1L3	SOD2	CCNE1	TEX101	DZIP1	TCEAL7	PGR	LOC727909	SOD2	EYA4	hsa-miR-150	JAM2	CHI3L2	LRRC6	CNN1	SRrp35	DDX25	NDN	NAP1L3	ADAMTSL3	IL18	DUSP1	PENK	GOLGA8G	RADIL	LRRC6	C4orf31	CTHRC1	CCDC135	SIGLEC11	IDO1
5	FAM90A10	PRPH2	VDR	LEF1	KLHL13	FZD5	LOC644165	CNN1	GABRE	ATP8A2	SPC24	C1QTNF7	TRIM55	GABRE	CYP4B1	IQCA1	CXCL6	MYB	MYOZ1	NPR1	ENOX1	TCF21	GOLGA6B	CXCL6	SOSTDC1	hsa-miR-145	EIF5A2	LGALS2	TRIM55	AMIGO2	GRIP1	RARRES3	C4orf31	IQCA1	TMEM71	SRrp35	FKBP5	PHACTR3	ebv-miR-BART7	KCNS3	TRIM55	GLI3	ITGBL1	TSNAXIP1	COLEC11	HLA-B
6	FAM90A16	PCDH18	BCHE	BCL2	MEX3B	FOXF2	GOLGA8G	ANGPTL1	S100A8	ANKRD35	PBK	ACCN2	RGS22	S100A8	LRRN1	ATP1A2	LCN2	CCND1	MUC1	B3GNT5	NAV3	CCDC48	GOLGA8C	CCL20	ATP1A2	hsa-miR-133b	CDR1	ZCCHC12	STK33	TNXB	SMARCD3	NTN4	GLI3	ATP1A2	TMEM154	GRIP1	RGS2	BAMBI	hsa-miR-26b	GATM	RGS22	ABCA8	COL11A1	CAPSL	GATM	RSAD2
7	GALNT3	ATP8A2	TPM2	FAM5B	PHACTR3	AGT	hsa-miR-566	NAV3	DACH1	LOC100133953	hsa-miR-20b	PRPH2	PGR	DACH1	TMSB15A	FXYD6	CCL20	CDK6	ACSL5	PRTFDC1	CPXM2	EDN3	LOC727909	C1S	GABRE	hsa-miR-132	RARRES2	KLRC3	RGS22	TPM2	TMSB15A	C10orf81	TMEM45A	FXYD6	MGLL	SMARCD3	TFAP2C	NUDT11	hsa-miR-566	PRSS23	MYCBPAP	JAM2	SPON2	C11orf16	WNT2B	CXCL11
8	FAM90A19	LOC727882	LPAR1	PIP5K1B	PRSS35	HSD17B2	hsa-miR-138-1	LYVE1	CLEC18B	NEDD9	hsa-miR-18a	PENK	MS4A8B	CLEC18B	ACSL5	ZNF521	C1S	hsa-miR-15a	IRX3	CLU	ADRA2A	C7	LOC728047	CLEC4D	CCDC146	hsa-miR-140	CYP26A1	WNT2B	MYCBPAP	FGF2	BHLHE41	LY75	JAM2	ZNF521	CCND1	TNFRSF14	EIF5A2	RASL11B	hsa-miR-490	MT1F	NME5	SORCS2	C1QTNF3	EFCAB1	DIRAS3	IL15RA
9	hsa-miR-141	TMEM130	ADRA1B	COL9A3	RASL11B	GAL3ST1	kshv-miR-K12-8	FHOD3	HPR	NUDT11	hsa-miR-19a	PCDH18	MYCBPAP	HPR	SNCG	MFAP4	CLEC4D	hsa-miR-542	MLPH	MLLT11	DIRAS3	NR1H4	hsa-miR-766	VNN1	S100A8	hsa-miR-1-2	IGF1	ACP5	SLC22A4	CIDEA	DZIP1	C21orf63	SORCS2	MFAP4	ARL9	TMEFF1	GFOD1	MAGEL2	hcmv-miR-UL70	B3GNT5	SOX2	CNN1	LOX	LRRC46	TCF21	OASL
10	hsa-miR-200c	NLGN4X	BNC1	NOX4	MAGEL2	ANXA3	0	TNXB	COL4A6	ALDH1A1	hsa-miR-768_DEAD	CDO1	NME5	FAM129A	SLC22A4	CCDC146	VNN1	hsa-miR-424	MEST	C4A	LYVE1	GREB1	hsa-miR-671	CXCL3	DACH1	0	FBLN2	S100B	NME5	EFEMP1	NPR1	CARD6	CDR1	CCDC146	MAF	TMSB15A	SHOX2	FLRT2	kshv-miR-K12-8	RET	RIBC2	NAP1L3	INHBA	TEKT1	CCDC48	SAMD9L
11	hsa-miR-200a	GPC6	ADAMTSL3	GDF10	FLRT2	GFOD1	0	MAMDC2	FAM129A	TCEAL2	hsa-miR-18b	LOC728264	SOX2	S100A9	RARRES3	BMP6	CXCL3	hsa-miR-183	RAB38	CENPV	CILP	ATRNL1	hsa-miR-877	EMR1	CLEC18B	0	SGCD	JAKMIP1	SOX2	RERGL	MEST	SALL2	TCEAL7	BMP6	CCND2	ACSL5	CDR1	DLK1	hsa-miR-662	CADM1	KIAA0319	TCEAL7	LOXL1	ARMC4	EDN3	RTP4
12	hsa-miR-429	PRICKLE1	TPSAB1	SCG5	DLK1	TOX	0	ITM2A	S100A9	TBX3	hsa-miR-363	LOC727882	RIBC2	DMKN	ARHGAP26	TRO	EMR1	hsa-miR-193b	CYYR1	KIAA1324L	FHOD3	PEG3	hsa-miR-1224	CXCL2	HPR	0	MMP3	MMP12	RIBC2	OGN	PRTFDC1	CXCL17	ENOX1	TRO	HRH1	DDX25	TMPRSS4	WFDC1	kshv-miR-K12-3	CCNE1	TSGA10	ANGPTL1	PPEF1	DNAH9	C7	RARRES3
13	hsa-miR-200b	CPZ	TGFA	CA14	WFDC1	SSX2	0	MYH11	CCDC109B	FAM150B	0	ANKRD35	KIAA0319	KRT16	CLU	COL4A6	CXCL2	hsa-miR-425	ITM2C	FAM83D	RGS17	PRSS35	hsa-miR-613	C4orf7	COL4A6	0	CYP7B1	C6orf105	KIAA0319	SELE	CLU	LRG1	NAV3	COL4A6	NT5E	BHLHE41	BDNF	SMTNL2	hsa-miR-622	FZD7	WDR78	ENOX1	TCEAL7	DNAI2	PID1	IFI6
14	0	NUDT11	C12orf70	ADAMTS19	SMTNL2	DNAJC12	0	PID1	DMKN	DMRTC1	0	LOC100133953	TSGA10	GDF10	BCL11A	CAPN6	C4orf7	hsa-miR-449b	TAC1	ADAMTS9	LOC100134265	LEPREL1	kshv-miR-K12-12	TNF	FAM129A	0	CPA3	CCL20	TSGA10	PLAC9	MLLT11	RHBDL2	CPXM2	CAPN6	RUNX1	DZIP1	TEX101	LOC283658	hsa-miR-1225	EGR1	CCND1	NAV3	TNFSF4	MORN5	NR1H4	DDX58
15	0	NUDT10	EGR2	ZNF423	GPC3	SPRY2	0	COL14A1	VAV1	ENC1	0	NEDD9	WDR78	SLC6A13	MLLT11	ABHD3	TNF	hsa-miR-195	HOXA9	E2F7	C1QTNF7	CADPS	hsa-miR-1229	CD1C	S100A9	0	PCDH17	INPP4B	WDR78	TNXB	CENPV	IGF2BP2	CYP26A1	THBS4	MEX3A	TCF7L1	RARRES2	SFRP1	hsa-miR-584	GPR126	FAM166B	CPXM2	FAM38B	MAK	ATRNL1	SAMD9
16	0	SDC2	SELM	IL12A	SFRP1	MMP10	0	FGF2	SLC6A13	HSD3B1	0	NLGN4X	FAM166B	LRP4	GJB1	IGFBP5	CD1C	hsa-miR-450a-1	MEOX2	INA	ACCN2	LAMA2	ebv-miR-BART12	CD1A	DMKN	0	CYP1B1	KLRD1	FAM166B	ADH1B	C10orf82	HMGA2	ADRA2A	FLJ13197	hsa-miR-148b	NPR1	SAT1	hsa-miR-337	hsa-miR-557	PODXL	MYC	ADRA2A	COL6A3	SPAG8	PEG3	IFI44
17	0	EPDR1	ISL1	C6orf97	hsa-miR-432	SLC34A2	0	NR1H4	LRP4	DMRTC1B	0	ATRNL1	WDR69	HP	PPP1R14C	C20orf103	CD1A	hsa-miR-449a	HOXA10	DEPDC1B	PRPH2	MUM1L1	ebv-miR-BART3	CXCL1	KRT16	0	BCHE	LAIR2	WDR69	BMX	KIAA1324L	LRP4	FIBIN	ABHD3	hsa-miR-20b	SLC22A4	FIBIN	hsa-miR-432	hsa-miR-874	FGF2	WDR69	AMIGO2	ETV1	C9orf24	PRSS35	IFIT2
18	0	LRRC17	GAS1	CDK6	hsa-miR-154	TRPS1	0	PDGFRA	HP	LOC400456	0	PRICKLE1	C14orf50	LOC400578	BACH2	CBR3	CXCL1	hsa-miR-15b	HOXA4	SUSD3	PENK	MAOB	hsa-miR-636	G0S2	C1orf114	0	BASP1	CYP1B1	C14orf50	PLA2G2A	ADAMTS9	PIGR	IGF1	ISG20	hsa-miR-20a	MEST	IGF1	hsa-miR-154	hsa-miR-188	ARL4C	C14orf50	CILP	SRPX2	TPPP3	BAMBI	HERC6
19	0	ENC1	MAF	ITLN2	hsa-miR-376b	LY6D	0	CDO1	APOL1	hsa-miR-337	0	CPZ	PNLDC1	S100A7	COL21A1	BNC2	G0S2	hsa-miR-503	C10orf82	CX3CR1	PCDH18	SORL1	hsa-miR-640	IL8	GDF10	0	F2R	C1S	MYB	ADH1A	E2F7	LOC100130627	FBLN2	ASXL3	hsa-miR-18a	RARRES3	FBLN2	hsa-miR-376b	hsa-miR-202	HOXA10	MYB	FHOD3	COL3A1	SRD5A2	LEPREL1	ZBP1
20	0	NKD1	NT5E	TNFRSF19	hsa-miR-493	GGH	0	LOC728264	GJB7	hsa-miR-376a-1	0	NUDT11	TTC18	GJB7	CENPV	GLI2	IL8	0	LY75	MARK1	ATP8A2	STAR	hsa-miR-485	LTB	SLC6A13	0	COL12A1	CLEC4D	SPAG17	ADH1C	INA	APOL1	SGCD	IGFBP5	hsa-miR-106b	PRTFDC1	TTC9	hsa-miR-493	hsa-miR-422a	LMNB1	PNLDC1	TMEM100	VCAN	ZMYND10	CADPS	LAMP3
21	0	hsa-miR-337	LOC100128500	LOC729960	hsa-miR-369	SSX1	0	DOK6	HPR	hsa-miR-299	0	NUDT10	NUP62CL	HPR	DMRT3	MUM1L1	LTB	0	FUT3	STEAP2	KCND2	FAM150B	hsa-miR-605	BIRC3	LRP4	0	LPAR1	FBP1	PNLDC1	FABP4	DEPDC1B	CLDN6	CILP	C20orf103	hsa-miR-19a	ITM2C	SGCD	hsa-miR-369	hcmv-miR-US4	HOXB9	TTC18	TNXB	AEBP1	C2orf39	RASL11B	HLA-H
22	0	hsa-miR-376a-1	PPAPDC1A	C6orf114	hsa-miR-323	POU2F3	0	TSHZ3	PLEKHG4B	hsa-miR-379	0	ALDH1A1	EFHC2	PLEKHG4B	NTF3	IL11RA	BIRC3	0	CLDN19	CSRP2	PDGFRA	TCERG1L	hsa-miR-326	SAA2	HP	0	RGS16	C15orf48	TTC18	ADH1A	SUSD3	RHBDL2	FHOD3	CBR3	hsa-miR-17	CLU	PTGER2	hsa-miR-323	hsv1-miR-H1	CYP24A1	NUP62CL	MAMDC2	FMO1	KIAA1377	LAMA2	IFIT3
23	0	hsa-miR-299	NCAM2	COL2A1	hsa-miR-539	CHST4	0	RERGL	HP	hsa-miR-376c	0	TCEAL2	FBXO15	HP	DEPDC1B	FLNC	SAA2	0	LOC729355	EFS	CDO1	PLCXD3	hsa-miR-32	ICAM1	LOC400578	0	BNC1	CCL17	NUP62CL	LOC387763	CX3CR1	hsa-miR-218-1	TMEM100	BNC2	hsa-miR-19b-1	TRO	ITGB6	hsa-miR-539	ebv-miR-BART13	CADPS2	EFHC2	ZNF521	ACTA2	SPATS1	MUM1L1	BATF2
24	0	hsa-miR-379	KDELR3	CDR2L	hsa-miR-889	BMP2	0	SMOC2	hsa-miR-452	hsa-miR-136	0	EPDR1	WDR66	hsa-miR-21	C21orf63	LOC399959	ICAM1	0	PLAG1	TGM1	LOC728264	ENPP6	hsa-miR-548d-1	TNFRSF6B	S100A7	0	ADAMTSL3	EMR1	EFHC2	hsa-miR-152	NOL4	hsa-miR-130a	DKK2	GLI2	hsa-miR-25	MLLT11	BMP7	hsa-miR-376a-1	hsa-miR-134	SERTAD4	FBXO15	MFAP4	CDH11	C4orf22	STAR	C21orf63
25	0	hsa-miR-376c	TPSB2	hsa-miR-15a	hsa-miR-758	IL20RA	0	SDPR	hsa-miR-181a-2	hsa-miR-127	0	LRRC17	TCTEX1D1	hsa-miR-452	NOL4	FLNC	TNFRSF6B	0	LOC729355	TNFRSF11B	LOC727882	MTTP	hsa-miR-1238	SAA1	GJB7	0	TSHZ3	HLA-DQA1	FBXO15	hsa-miR-143	MARK1	hsa-miR-29c	GHR	VTCN1	hsa-miR-18b	C10orf81	LOC100134265	hsa-miR-889	hsa-miR-663	FAM83D	BCL2	C1QTNF7	IGFL2	AKAP14	DLK1	DDX60
26	0	hsa-miR-136	TPSAB1	hsa-miR-204	hsa-miR-409	TSPAN12	0	OGN	hsa-miR-224	hsa-miR-377	0	PLS3	CCDC74B	hsa-miR-224	CARD6	TMEM98	SAA1	0	RUNX3	LGI2	ANKRD35	KLHDC8A	hsa-let-7f-1	FAM20A	HPR	0	TPSAB1	HLA-DOB	BCL2	hsa-miR-22	STEAP2	hsa-miR-301b	RGS17	GDF10	hsa-miR-93	VNN1	MMP3	hsa-miR-299	hsa-miR-371	GULP1	WDR66	ITM2A	COL5A1	C10orf107	WFDC1	ETV7
27	0	hsa-miR-127	CLEC2A	hsa-miR-488	hsa-miR-495	CTSL2	0	PLAC9	0	hsa-miR-381	0	TBX3	C6orf224	0	CSRP2	ID4	FAM20A	0	MYLPF	BEND5	LOC100133953	KIAA1324	hsa-miR-619	SAA4	PLEKHG4B	0	C12orf70	MDFIC	CCDC78	hsa-miR-139	CSRP2	hsa-miR-181a-2	LOC100134265	SCG5	hsa-miR-17	CENPV	VDR	hsa-miR-758	hsa-miR-494	C8orf47	TCTEX1D1	MYH11	ALPK2	C20orf85	FAM150B	IFI44L
28	0	hsa-miR-214	CDH13	hsa-miR-195	hsa-miR-543	CAPN9	0	EBF1	0	0	0	FAM150B	SPATA4	0	CRISPLD1	hsa-miR-125b-1	SAA4	0	HOXA7	MGC39900	NEDD9	SPRR2F	ebv-miR-BART1	CFB	HP	0	ADAMTS5	B4GALNT4	DYDC1	hsa-miR-145	EFS	hsa-miR-301a	C1QTNF7	CA14	0	C10orf82	EGLN3	hsa-miR-409	hsa-miR-1226	NRG4	CCDC74B	PID1	COL16A1	C10orf79	TCERG1L	OAS3
29	0	hsa-miR-377	AMZ1	hsa-miR-219-1	hsa-miR-654	SCGB1D2	0	SULF2	0	0	0	DMRTC1	CCDC74B	0	LGI2	hsa-miR-100	CFB	0	IFITM1	FZD2	TMEM130	COL2A1	hsa-miR-647	NFKBIZ	hsa-miR-452	0	ZFHX4	C20orf201	WDR66	hsa-miR-133b	CRISPLD1	0	CYP7B1	IL11RA	0	KIAA1324L	PITX2	hsa-miR-495	kshv-miR-K12-7	RIMKLA	C6orf224	COL14A1	MRVI1	C15orf26	PLCXD3	IFIT1
30	0	hsa-miR-199a-1	CYS1	hsa-miR-378	hsa-miR-329-1	SERPINB2	0	TNXB	0	0	0	ENC1	LRRC34	0	MGC39900	0	LOC728813	0	PIP	FLJ35848	DOK6	C4orf49	hsa-miR-615	LOC728813	hsa-miR-224	0	DDR2	C4orf7	TCTEX1D1	hsa-miR-132	TGM1	0	MYH11	ZNF423	0	SQRDL	CYP7B1	hsa-miR-543	hsa-miR-583	PLCE1	SPATA4	PDGFRA	NID2	TMEM146	ENPP6	GBP1
31	0	hsa-miR-199a-1	hsa-miR-152	hsa-miR-15b	hsa-miR-487b	TMEM100	0	LRRN4CL	0	0	0	DACT2	AGR3	0	FZD2	0	NNMT	0	ZNF334	SCARA3	NLGN4X	TSPAN8	hsa-miR-1227	CD1E	0	0	EGR2	COL9A3	CCDC74B	hsa-miR-140	TNFRSF11B	0	BASP1	C21orf34	0	ADAMTS9	NTNG2	hsa-miR-376c	hsa-miR-187	ZNF114	CCDC74B	LOC728264	MMP2	STOML3	SFRP1	IFIH1
32	0	hsa-miR-381	hsa-miR-22	0	hsa-miR-410	FMO3	0	BMX	0	0	0	HSD3B1	CCDC17	0	WNT11	0	CD1E	0	HOXA5	HRH1	GPC6	VIT	hsa-miR-634	TNIP3	0	0	NBL1	C5orf39	C6orf224	hsa-miR-133a-1	LGI2	0	F2R	FLNC	0	LY75	HTR2B	hsa-miR-136	hsa-miR-198	FOXA1	LRRC34	LOC727882	TNFAIP6	FAM81B	SPRR2F	PLSCR1
33	0	hsa-miR-199b	0	0	hsa-miR-382	CA9	0	PLA2G2A	0	0	0	DMRTC1B	MAP6	0	SCARA3	0	hsa-miR-142	0	AIF1L	PABPC4L	C20orf103	hsa-miR-513a-1	hsa-miR-933	hsa-miR-142	0	0	UNC5B	XCL2	SPATA4	hsa-miR-1-2	BEND5	0	COL12A1	LOC399959	0	E2F7	KCNJ15	hsa-miR-654	hsa-miR-617	PRICKLE1	AGR3	TMEM130	SCRG1	RSPH10B	COL2A1	SLC15A3
34	0	0	0	0	hsa-miR-411	KCTD14	0	NR2F1	0	0	0	LOC400456	RP1	0	SOX11	0	hsa-miR-223	0	IGF2BP2	LOC388242	PRICKLE1	hsa-miR-510	ebv-miR-BART2	hsa-miR-223	0	0	BMP4	CD1C	CCDC74B	0	MGC39900	0	PRPH2	LOC284244	0	INA	INPP4B	hsa-miR-329-1	hiv1-miR-H1	ALCAM	CCDC17	DOK6	SNAI2	C6orf118	C4orf49	ISG15
35	0	0	0	0	hsa-miR-487a	CPM	0	EMCN	0	0	0	hsa-miR-337	DYDC2	0	PABPC4L	0	hsa-miR-146a	0	HMGA2	FAM153A	CPZ	hsa-miR-513c	hsa-miR-1233	hsa-miR-146a	0	0	PDGFRL	CD1A	LRRC34	0	FZD2	0	PID1	FLNC	0	DEPDC1B	S100A6	hsa-miR-127	hsa-miR-623	SLC39A8	MAP6	TSHZ3	C5orf46	DNAH12	TSPAN8	HLA-C
36	0	0	0	0	hsa-miR-433	SMPD3	0	KCNB1	0	0	0	hsa-miR-376a-1	SLC47A2	0	LOC283658	0	0	0	HOXA2	HEY1	CRISPLD1	hsa-miR-508	hsa-miR-300	0	0	0	SELM	G0S2	AGR3	0	FLJ35848	0	RUNX1T1	TMEM98	0	SUSD3	PCDH17	hsa-miR-487b	hsa-miR-939	SLC35F3	RP1	NLGN4X	AK5	C1orf92	TOX3	OAS1
37	0	0	0	0	hsa-miR-376a-1	MMD	0	hsa-miR-143	0	0	0	hsa-miR-299	CAPS	0	TMEM178	0	0	0	PPARG	MEX3A	HOPX	hsa-miR-514-1	hsa-miR-328	0	0	0	TWIST1	CCL7	CCDC17	0	SCARA3	0	COL14A1	SOX6	0	C21orf63	PODNL1	hsa-miR-410	hsa-miR-610	EFNB2	DYDC2	IGFBP5	RGS4	LOC100134222	VIT	XAF1
38	0	0	0	0	0	SH3GL2	0	hsa-miR-191	0	0	0	hsa-miR-379	C6	0	MYBPH	0	0	0	SLCO1A2	SLC7A10	NUDT11	hsa-miR-509-1	hsa-let-7b	0	0	0	DPYSL3	EMB	MAP6	0	PABPC4L	0	PCDH18	ID4	0	CX3CR1	CYP1B1	hsa-miR-377	hsa-miR-936	CDKN2A	SLC47A2	C20orf103	DPT	CCDC11	hsa-miR-337	IFI27
39	0	0	0	0	0	PLCB4	0	hsa-miR-139	0	0	0	hsa-miR-376c	C6orf97	0	NXNL2	0	0	0	LOC100130700	KCNK15	SMOC2	hsa-miR-506	hsa-miR-1236	0	0	0	ISL1	IL7	RP1	0	LOC388242	0	ATP8A2	IQCA1	0	NOL4	PLOD2	hsa-miR-382	hsa-miR-659	GPC4	CAPS	BNC2	PDPN	C6orf165	hsa-miR-154	CFB
40	0	0	0	0	0	S100A2	0	hsa-miR-145	0	0	0	hsa-miR-136	DYNLRB2	0	LTC4S	0	0	0	LOC100129940	KLRK1	NUDT10	hsa-miR-509-1	hsa-miR-943	0	0	0	SPOCK1	LTB	DYDC2	0	FAM153A	0	KCND2	hsa-miR-125b-1	0	MARK1	BCHE	hsa-miR-411	hsa-let-7f-1	KIF24	C6	DDR2	CXCL12	C1orf87	hsa-miR-376b	HLA-J
41	0	0	0	0	0	CADM1	0	hsa-miR-425	0	0	0	hsa-miR-127	SPAG6	0	H2BFM	0	0	0	FLJ45743	NXNL2	LOC100131093	hsa-miR-513b	ebv-miR-BART10	0	0	0	GAS1	TEX11	SLC47A2	0	LOC283658	0	PHACTR3	hsa-miR-100	0	STEAP2	TFRC	hsa-miR-487a	kshv-miR-K12-10a	XK	C6orf97	EFEMP1	MMP19	WDR16	hsa-miR-493	TAP1
42	0	0	0	0	0	FOXG1	0	hsa-miR-133b	0	0	0	hsa-miR-377	ROPN1B	0	S100A1	0	0	0	LOC202451	C4B	ALDH1A1	hsa-miR-507	hsa-miR-197	0	0	0	COMP	BIRC3	CAPS	0	HEY1	0	PDGFRA	0	0	CSRP2	BASP1	hsa-miR-433	hsa-miR-572	CUZD1	DYNLRB2	CPZ	GJB2	EFHB	hsa-miR-369	OAS2
43	0	0	0	0	0	ADAMTS1	0	hsa-miR-16-2	0	0	0	hsa-miR-381	CCDC153	0	hsa-miR-551b	0	0	0	C15orf33	LOC388692	TCEAL2	hsa-miR-509-3	hsa-miR-491	0	0	0	SDC1	ICAM1	C6	0	SLC7A10	0	LOC728264	0	0	EFS	F2R	hsa-miR-376a-1	hsa-miR-518c	TFCP2L1	CCND1	RERGL	POSTN	WDR63	hsa-miR-323	LOC727996
44	0	0	0	0	0	PLOD2	0	hsa-miR-133a-1	0	0	0	0	hCG_1643808	0	hsa-miR-101-1	0	0	0	CLDN6	LTC4S	SDC2	0	hsa-miR-1228	0	0	0	GLT8D4	DAPP1	C6orf97	0	KCNK15	0	LOC727882	0	0	SALL2	COL12A1	hsa-miR-381	hsa-miR-648	ZNF215	CDK6	SMOC2	ALDH1A3	CCDC37	hsa-miR-513a-1	hsa-miR-29a
45	0	0	0	0	0	CLSTN2	0	hsa-miR-1-2	0	0	0	0	LDLRAD1	0	hsa-miR-29c	0	0	0	LOC729264	LOC613038	EPDR1	0	hsa-miR-568	0	0	0	PDGFD	HPSE	DYNLRB2	0	NXNL2	0	TMEM130	0	0	LRG1	MEOX2	0	hsa-miR-671	PCOLCE2	LOC100131997	NUDT10	ITGA11	OSTbeta	hsa-miR-539	hsa-miR-335
46	0	0	0	0	0	FGFR3	0	0	0	0	0	0	C6orf154	0	hsa-miR-301b	0	0	0	LOC100133778	FAM153A	LAMB1	0	hsa-miR-609	0	0	0	SEMA3C	RARRES1	CDK6	0	C4B	0	DOK6	0	0	CRISPLD1	EGR3	0	hsa-miR-328	KCNMB4	SPAG6	LOC100131093	FN1	TEKT2	hsa-miR-376a-1	hsa-miR-218-1
47	0	0	0	0	0	PCSK1	0	0	0	0	0	0	LOC100134622	0	hsa-miR-130b	0	0	0	IQCA1	FAM153B	SHC2	0	hsa-miR-1234	0	0	0	MAF	TBC1D10C	SPAG6	0	LOC388692	0	TSHZ3	0	0	TGM1	TPM2	0	hsa-miR-765	IL1R1	ROPN1B	OGN	CXCL14	CCDC65	hsa-miR-510	hsa-miR-222
48	0	0	0	0	0	TAC3	0	0	0	0	0	0	C21orf121	0	hsa-miR-378	0	0	0	KREMEN2	H2BFM	LRRC17	0	hcmv-miR-UL148D	0	0	0	MXRA5	KRTDAP	ROPN1B	0	HLA-DRB1	0	NLGN4X	0	0	TNFRSF11B	LPAR1	0	hsa-miR-760	NMU	CCDC153	SELE	COL10A1	LRRC50	hsa-miR-513c	hsa-miR-142
49	0	0	0	0	0	HGD	0	0	0	0	0	0	KIAA1257	0	hsa-miR-301a	0	0	0	C2orf27A	S100A1	PLS3	0	hsa-miR-574	0	0	0	NT5E	HSPA6	CCDC153	0	LTC4S	0	GPC6	0	0	LGI2	RGS16	0	hsa-miR-760	CA8	FAM27E2	PLAC9	SFRP4	ZBBX	hsa-miR-299	hsa-miR-150
50	0	0	0	0	0	ACE2	0	0	0	0	0	0	AGBL2	0	0	0	0	0	hsa-miR-196b	B3GNT5	PMEPA1	0	hsa-miR-595	0	0	0	COL8A2	MIAT	hCG_1643808	0	LOC613038	0	ADAMTS5	0	0	FBXO32	BNC1	0	hsa-miR-345	MEIS2	hCG_1643808	EBF1	ASPN	CCDC19	hsa-miR-758	hsa-miR-146a
51	0	0	0	0	0	PNOC	0	0	0	0	0	0	MEIG1	0	0	0	0	0	hsa-miR-130a	hsa-miR-29a	TBX3	0	hsa-miR-554	0	0	0	LOC100128500	HCG26	LDLRAD1	0	FAM153A	0	PRICKLE1	0	0	BEND5	OVOS2	0	hsa-miR-370	EPDR1	LDLRAD1	PMEPA1	C4orf18	C6orf103	hsa-miR-379	hsa-miR-130a
52	0	0	0	0	0	KRT4	0	0	0	0	0	0	SPEF2	0	0	0	0	0	hsa-miR-301b	hsa-miR-101-1	SULF2	0	hsa-miR-346	0	0	0	DIO3OS	TMEM178	C6orf154	0	FAM153B	0	DDR2	0	0	HMGA2	KCND2	0	hsa-miR-374a	KBTBD11	C6orf154	SULF2	PLAU	C1orf158	hsa-miR-409	hsa-miR-29c
53	0	0	0	0	0	ERAP2	0	0	0	0	0	0	C4orf47	0	0	0	0	0	hsa-miR-130b	hsa-miR-29b-1	DMRTC1	0	hsa-miR-937	0	0	0	PPAPDC1A	CD1E	LOC100134622	0	H2BFM	0	NBL1	0	0	MGC39900	PLK2	0	hsa-miR-940	REEP1	LOC100131997	TNXB	FILIP1L	LOC400891	hsa-miR-495	hsa-miR-29b-1
54	0	0	0	0	0	EDN2	0	0	0	0	0	0	FAM47E	0	0	0	0	0	hsa-miR-301a	0	LOC283658	0	ebv-miR-BART4	0	0	0	PCSK5	KLRK1	C21orf121	0	S100A1	0	BMP4	0	0	BIRC3	ADAMTSL3	0	hsa-miR-135a-1	CXorf57	LOC100134622	LRRN4CL	THBS2	ARMC3	hsa-miR-508	hsa-miR-301b
55	0	0	0	0	0	TRIM58	0	0	0	0	0	0	FLJ21511	0	0	0	0	0	0	0	LRRN4CL	0	hsa-miR-631	0	0	0	BEAN	KLRC2	KIAA1257	0	hsa-miR-29a	0	CPZ	0	0	FZD2	PCDH7	0	hsv1-miR-LAT_DEAD	RBP7	C21orf121	MME	COL1A2	TTC29	hsa-miR-543	hsa-miR-21
56	0	0	0	0	0	MST4	0	0	0	0	0	0	FANK1	0	0	0	0	0	0	0	ENC1	0	ebv-miR-BART16	0	0	0	CFH	TCL1A	AGBL2	0	hsa-miR-101-1	0	PDGFRL	0	0	FLJ35848	ST3GAL1	0	hsa-miR-575	UGT8	KIAA1257	ADH1B	COLEC12	CASC1	hsa-miR-376c	hsa-miR-452
57	0	0	0	0	0	GAS2	0	0	0	0	0	0	CCDC103	0	0	0	0	0	0	0	LOC100128178	0	hsa-miR-1237	0	0	0	CFH	TPSAB1	MEIG1	0	hsa-miR-29b-1	0	HOPX	0	0	SCARA3	OSR1	0	hsa-miR-498	PPARG	AGBL2	FLNC	LOC401097	C11orf88	hsa-miR-136	hsa-miR-181a-2
58	0	0	0	0	0	SALL1	0	0	0	0	0	0	HSPA4L	0	0	0	0	0	0	0	NKD1	0	hsa-miR-92b	0	0	0	NCAM2	XCL1	SPEF2	0	0	0	NUDT11	0	0	HRH1	B4GALNT4	0	hsa-miR-630	KHDRBS3	LOC100132429	PLA2G2A	PLN	C10orf63	hsa-miR-654	hsa-miR-224
59	0	0	0	0	0	PRSS16	0	0	0	0	0	0	CCDC74A	0	0	0	0	0	0	0	DACT2	0	0	0	0	0	KDELR3	hsa-miR-142	C4orf47	0	0	0	SMOC2	0	0	SAA4	TMEM154	0	hsa-let-7a-1	PLS3	MEIG1	NR2F1	MOXD1	FAM154B	hsa-miR-329-1	0
60	0	0	0	0	0	GSTT2B	0	0	0	0	0	0	C1orf129	0	0	0	0	0	0	0	HSD3B1	0	0	0	0	0	TPSB2	hsa-miR-150	FAM47E	0	0	0	NUDT10	0	0	CFB	KRT6C	0	hsa-miR-601	ST3GAL6	SPEF2	ADH1A	COL5A2	NCRNA00166	hsa-miR-127	0
61	0	0	0	0	0	CYP4F11	0	0	0	0	0	0	C13orf30	0	0	0	0	0	0	0	DMRTC1B	0	0	0	0	0	GALNAC4S-6ST	hsa-miR-146a	FLJ21511	0	0	0	DPYSL3	0	0	LRP4	TPSAB1	0	hsa-miR-638	NFKBIZ	C4orf47	FABP4	ZNF469	RSPH4A	hsa-miR-514-1	0
62	0	0	0	0	0	SSX7	0	0	0	0	0	0	hsa-miR-34c	0	0	0	0	0	0	0	LOC400456	0	0	0	0	0	TPSAB1	0	FANK1	0	0	0	LOC100131093	0	0	SOX11	ITGB3	0	hsa-miR-423	KCTD12	FAM47E	NKD1	VCAM1	C2orf77	hsa-miR-487b	0
63	0	0	0	0	0	PDE11A	0	0	0	0	0	0	hsa-miR-34b	0	0	0	0	0	0	0	hsa-miR-337	0	0	0	0	0	CLEC2A	0	CCDC103	0	0	0	SPOCK1	0	0	PABPC4L	KRT16	0	hsa-miR-30b	BTC	FLJ21511	ADH1A	CTSK	C2orf70	hsa-miR-509-1	0
64	0	0	0	0	0	ZNF556	0	0	0	0	0	0	0	0	0	0	0	0	0	0	hsa-miR-424	0	0	0	0	0	MFAP5	0	HSPA4L	0	0	0	SDC2	0	0	LOC388242	C12orf70	0	0	ASRGL1	FANK1	LOC387763	CHSY3	FAM183B	hsa-miR-410	0
65	0	0	0	0	0	SLC27A6	0	0	0	0	0	0	0	0	0	0	0	0	0	0	hsa-miR-376a-1	0	0	0	0	0	CDH13	0	CCDC74A	0	0	0	COMP	0	0	FAM153A	ZFP36	0	0	LRP8	LOC100132439	hsa-miR-125b-1	SPHK1	LRRIQ1	hsa-miR-377	0
66	0	0	0	0	0	TRIM17	0	0	0	0	0	0	0	0	0	0	0	0	0	0	hsa-miR-299	0	0	0	0	0	AMZ1	0	C1orf129	0	0	0	LAMB1	0	0	TUBB2B	ACVR1C	0	0	ENC1	HSPA4L	hsa-miR-148b	KCNE4	C2orf73	hsa-miR-382	0
67	0	0	0	0	0	ETV4	0	0	0	0	0	0	0	0	0	0	0	0	0	0	hsa-miR-379	0	0	0	0	0	CYS1	0	C13orf30	0	0	0	MAGEL2	0	0	HEY1	VAT1L	0	0	NOXO1	CCDC74A	hsa-miR-100	TIMP3	YSK4	hsa-miR-411	0
68	0	0	0	0	0	LRP1B	0	0	0	0	0	0	0	0	0	0	0	0	0	0	hsa-miR-376c	0	0	0	0	0	hsa-miR-152	0	hsa-miR-34c	0	0	0	GLT8D4	0	0	MEX3A	CARD6	0	0	COCH	C1orf129	hsa-miR-143	ACTG2	EFCAB10	hsa-miR-487a	0
69	0	0	0	0	0	ODAM	0	0	0	0	0	0	0	0	0	0	0	0	0	0	hsa-miR-136	0	0	0	0	0	hsa-miR-22	0	hsa-miR-449b	0	0	0	PDGFD	0	0	LOC728813	FOSB	0	0	EMB	LOC100132439	hsa-miR-379	COL29A1	FAM183A	hsa-miR-506	0
70	0	0	0	0	0	RGS20	0	0	0	0	0	0	0	0	0	0	0	0	0	0	hsa-miR-127	0	0	0	0	0	hsa-miR-214	0	hsa-miR-34b	0	0	0	HOXC8	0	0	SLC7A10	HTR2C	0	0	B3GNT5	FAM27B	hsa-miR-139	SEMA3D	C1orf194	hsa-miR-433	0
71	0	0	0	0	0	HSD11B1	0	0	0	0	0	0	0	0	0	0	0	0	0	0	hsa-miR-377	0	0	0	0	0	hsa-miR-199b	0	hsa-miR-449a	0	0	0	SEMA3C	0	0	KCNK15	EGR2	0	0	hsa-miR-193b	FAM27E1	hsa-miR-145	FNDC1	FLJ23152	hsa-miR-376a-1	0
72	0	0	0	0	0	ROS1	0	0	0	0	0	0	0	0	0	0	0	0	0	0	hsa-miR-199a-1	0	0	0	0	0	0	0	0	0	0	0	LRRC17	0	0	TMEM178	NOX4	0	0	hsa-miR-192	LOC100133312	hsa-miR-425	SULF1	C22orf15	hsa-miR-381	0
73	0	0	0	0	0	RYR3	0	0	0	0	0	0	0	0	0	0	0	0	0	0	hsa-miR-199a-1	0	0	0	0	0	0	0	0	0	0	0	MXRA5	0	0	NXNL2	LOC80054	0	0	hsa-miR-215	LOC100132859	hsa-miR-214	GREM1	CXorf41	hsa-miR-509-1	0
74	0	0	0	0	0	LPHN2	0	0	0	0	0	0	0	0	0	0	0	0	0	0	hsa-miR-381	0	0	0	0	0	0	0	0	0	0	0	PMEPA1	0	0	C4B	DUSP10	0	0	hsa-miR-194-1	LOC100132357	hsa-miR-133b	GLT8D2	C1orf88	hsa-miR-513b	0
75	0	0	0	0	0	CATSPERB	0	0	0	0	0	0	0	0	0	0	0	0	0	0	0	0	0	0	0	0	0	0	0	0	0	0	TBX3	0	0	LOC388692	NBL1	0	0	0	C13orf30	hsa-miR-199a-1	DIO2	DNAH10	hsa-miR-507	0
76	0	0	0	0	0	SNRPN	0	0	0	0	0	0	0	0	0	0	0	0	0	0	0	0	0	0	0	0	0	0	0	0	0	0	DIO3OS	0	0	HLA-DRB1	MUC16	0	0	0	hsa-miR-15a	hsa-miR-140	FAP	C17orf72	hsa-miR-509-3	0
77	0	0	0	0	0	GPR39	0	0	0	0	0	0	0	0	0	0	0	0	0	0	0	0	0	0	0	0	0	0	0	0	0	0	SULF2	0	0	LTC4S	UNC5B	0	0	0	hsa-miR-34c	hsa-miR-199a-1	MMP11	LOC728763	0	0
78	0	0	0	0	0	IL1R2	0	0	0	0	0	0	0	0	0	0	0	0	0	0	0	0	0	0	0	0	0	0	0	0	0	0	PCSK5	0	0	LOC613038	TPBG	0	0	0	hsa-miR-424	hsa-miR-133a-1	CCDC80	C7orf57	0	0
79	0	0	0	0	0	NRN1	0	0	0	0	0	0	0	0	0	0	0	0	0	0	0	0	0	0	0	0	0	0	0	0	0	0	FLJ42709	0	0	FAM153A	PDGFRL	0	0	0	hsa-miR-20a	hsa-miR-199b	KIF26B	FLJ43080	0	0
80	0	0	0	0	0	ALX1	0	0	0	0	0	0	0	0	0	0	0	0	0	0	0	0	0	0	0	0	0	0	0	0	0	0	BEAN	0	0	FAM153B	CA14	0	0	0	hsa-miR-19a	hsa-miR-1-2	DACT1	FAM92B	0	0
81	0	0	0	0	0	CA2	0	0	0	0	0	0	0	0	0	0	0	0	0	0	0	0	0	0	0	0	0	0	0	0	0	0	CFH	0	0	H2BFM	RHBDL2	0	0	0	hsa-miR-34a	0	CCL11	LOC643037	0	0
82	0	0	0	0	0	LAMA3	0	0	0	0	0	0	0	0	0	0	0	0	0	0	0	0	0	0	0	0	0	0	0	0	0	0	KIAA0644	0	0	S100A1	FAS	0	0	0	hsa-miR-17	0	CCRL1	PCDP1	0	0
83	0	0	0	0	0	AKR1B10	0	0	0	0	0	0	0	0	0	0	0	0	0	0	0	0	0	0	0	0	0	0	0	0	0	0	LRRN4CL	0	0	hsa-miR-29a	C11orf41	0	0	0	hsa-miR-449b	0	GUCY1A3	C9orf135	0	0
84	0	0	0	0	0	PAQR6	0	0	0	0	0	0	0	0	0	0	0	0	0	0	0	0	0	0	0	0	0	0	0	0	0	0	CFH	0	0	hsa-miR-218-1	SELM	0	0	0	hsa-miR-34b	0	HAND2	WDR49	0	0
85	0	0	0	0	0	ETV5	0	0	0	0	0	0	0	0	0	0	0	0	0	0	0	0	0	0	0	0	0	0	0	0	0	0	MME	0	0	hsa-miR-18a	PRRT2	0	0	0	hsa-miR-449a	0	EDNRA	C20orf26	0	0
86	0	0	0	0	0	IRS2	0	0	0	0	0	0	0	0	0	0	0	0	0	0	0	0	0	0	0	0	0	0	0	0	0	0	NR2F1	0	0	hsa-miR-101-1	AIM1	0	0	0	hsa-miR-17	0	SPARC	RSPH10B2	0	0
87	0	0	0	0	0	SUSD5	0	0	0	0	0	0	0	0	0	0	0	0	0	0	0	0	0	0	0	0	0	0	0	0	0	0	GALNAC4S-6ST	0	0	hsa-miR-130a	IL6	0	0	0	0	0	SCG2	LRRC43	0	0
88	0	0	0	0	0	IL13RA2	0	0	0	0	0	0	0	0	0	0	0	0	0	0	0	0	0	0	0	0	0	0	0	0	0	0	LOC100128178	0	0	hsa-miR-29c	TWIST1	0	0	0	0	0	TDO2	C6orf103	0	0
89	0	0	0	0	0	S100P	0	0	0	0	0	0	0	0	0	0	0	0	0	0	0	0	0	0	0	0	0	0	0	0	0	0	MFAP5	0	0	hsa-miR-29b-1	DPYSL3	0	0	0	0	0	SFRP2	SNTN	0	0
90	0	0	0	0	0	SLC6A14	0	0	0	0	0	0	0	0	0	0	0	0	0	0	0	0	0	0	0	0	0	0	0	0	0	0	NKD1	0	0	hsa-miR-301b	KRT23	0	0	0	0	0	NTM	LOC390205	0	0
91	0	0	0	0	0	MB	0	0	0	0	0	0	0	0	0	0	0	0	0	0	0	0	0	0	0	0	0	0	0	0	0	0	CYS1	0	0	hsa-miR-181a-2	EMB	0	0	0	0	0	EPYC	C1orf192	0	0
92	0	0	0	0	0	C6orf15	0	0	0	0	0	0	0	0	0	0	0	0	0	0	0	0	0	0	0	0	0	0	0	0	0	0	hsa-miR-379	0	0	hsa-miR-301a	ISL1	0	0	0	0	0	OMD	C17orf72	0	0
93	0	0	0	0	0	CFI	0	0	0	0	0	0	0	0	0	0	0	0	0	0	0	0	0	0	0	0	0	0	0	0	0	0	hsa-miR-127	0	0	0	SPOCK1	0	0	0	0	0	SRPX	hsa-miR-34c	0	0
94	0	0	0	0	0	ANXA8	0	0	0	0	0	0	0	0	0	0	0	0	0	0	0	0	0	0	0	0	0	0	0	0	0	0	hsa-miR-214	0	0	0	GAS1	0	0	0	0	0	LUM	hsa-miR-92b	0	0
95	0	0	0	0	0	UBB	0	0	0	0	0	0	0	0	0	0	0	0	0	0	0	0	0	0	0	0	0	0	0	0	0	0	hsa-miR-199a-1	0	0	0	MAOA	0	0	0	0	0	C13orf33	hsa-miR-449b	0	0
96	0	0	0	0	0	FOLH1	0	0	0	0	0	0	0	0	0	0	0	0	0	0	0	0	0	0	0	0	0	0	0	0	0	0	hsa-miR-199a-1	0	0	0	GJA1	0	0	0	0	0	PRRX1	hsa-miR-34b	0	0
97	0	0	0	0	0	MAGEA9B	0	0	0	0	0	0	0	0	0	0	0	0	0	0	0	0	0	0	0	0	0	0	0	0	0	0	hsa-miR-381	0	0	0	ANXA1	0	0	0	0	0	COPZ2	hsa-miR-449a	0	0
98	0	0	0	0	0	GSTT2	0	0	0	0	0	0	0	0	0	0	0	0	0	0	0	0	0	0	0	0	0	0	0	0	0	0	hsa-miR-199b	0	0	0	TEX11	0	0	0	0	0	DCN	0	0	0
99	0	0	0	0	0	SPRY1	0	0	0	0	0	0	0	0	0	0	0	0	0	0	0	0	0	0	0	0	0	0	0	0	0	0	0	0	0	0	SDC1	0	0	0	0	0	TAGLN	0	0	0
100	0	0	0	0	0	S100A7	0	0	0	0	0	0	0	0	0	0	0	0	0	0	0	0	0	0	0	0	0	0	0	0	0	0	0	0	0	0	PDGFD	0	0	0	0	0	PTGIS	0	0	0
101	0	0	0	0	0	S100A7	0	0	0	0	0	0	0	0	0	0	0	0	0	0	0	0	0	0	0	0	0	0	0	0	0	0	0	0	0	0	KRT14	0	0	0	0	0	LRRC15	0	0	0
102	0	0	0	0	0	GABRB3	0	0	0	0	0	0	0	0	0	0	0	0	0	0	0	0	0	0	0	0	0	0	0	0	0	0	0	0	0	0	GPX3	0	0	0	0	0	SERPINE1	0	0	0
103	0	0	0	0	0	INSL4	0	0	0	0	0	0	0	0	0	0	0	0	0	0	0	0	0	0	0	0	0	0	0	0	0	0	0	0	0	0	SEMA3C	0	0	0	0	0	LOC100192378	0	0	0
104	0	0	0	0	0	MAGEA11	0	0	0	0	0	0	0	0	0	0	0	0	0	0	0	0	0	0	0	0	0	0	0	0	0	0	0	0	0	0	FAM69A	0	0	0	0	0	ISM1	0	0	0
105	0	0	0	0	0	SCGB1D1	0	0	0	0	0	0	0	0	0	0	0	0	0	0	0	0	0	0	0	0	0	0	0	0	0	0	0	0	0	0	MAF	0	0	0	0	0	FAM101A	0	0	0
106	0	0	0	0	0	ADM	0	0	0	0	0	0	0	0	0	0	0	0	0	0	0	0	0	0	0	0	0	0	0	0	0	0	0	0	0	0	MXRA5	0	0	0	0	0	COL6A6	0	0	0
107	0	0	0	0	0	SERPINI2	0	0	0	0	0	0	0	0	0	0	0	0	0	0	0	0	0	0	0	0	0	0	0	0	0	0	0	0	0	0	ICAM1	0	0	0	0	0	SHISA2	0	0	0
108	0	0	0	0	0	GSTA1	0	0	0	0	0	0	0	0	0	0	0	0	0	0	0	0	0	0	0	0	0	0	0	0	0	0	0	0	0	0	TNFRSF6B	0	0	0	0	0	BHLHE22	0	0	0
109	0	0	0	0	0	CRYGC	0	0	0	0	0	0	0	0	0	0	0	0	0	0	0	0	0	0	0	0	0	0	0	0	0	0	0	0	0	0	NT5E	0	0	0	0	0	EDIL3	0	0	0
110	0	0	0	0	0	IBSP	0	0	0	0	0	0	0	0	0	0	0	0	0	0	0	0	0	0	0	0	0	0	0	0	0	0	0	0	0	0	RUNX1	0	0	0	0	0	MMP13	0	0	0
111	0	0	0	0	0	TNS4	0	0	0	0	0	0	0	0	0	0	0	0	0	0	0	0	0	0	0	0	0	0	0	0	0	0	0	0	0	0	FAM20A	0	0	0	0	0	WISP1	0	0	0
112	0	0	0	0	0	MME	0	0	0	0	0	0	0	0	0	0	0	0	0	0	0	0	0	0	0	0	0	0	0	0	0	0	0	0	0	0	RARRES1	0	0	0	0	0	NEXN	0	0	0
113	0	0	0	0	0	SSX4B	0	0	0	0	0	0	0	0	0	0	0	0	0	0	0	0	0	0	0	0	0	0	0	0	0	0	0	0	0	0	IER3	0	0	0	0	0	ADAM12	0	0	0
114	0	0	0	0	0	PRDM13	0	0	0	0	0	0	0	0	0	0	0	0	0	0	0	0	0	0	0	0	0	0	0	0	0	0	0	0	0	0	TBX3	0	0	0	0	0	COL1A1	0	0	0
115	0	0	0	0	0	LSAMP	0	0	0	0	0	0	0	0	0	0	0	0	0	0	0	0	0	0	0	0	0	0	0	0	0	0	0	0	0	0	LOC100132639	0	0	0	0	0	GEM	0	0	0
116	0	0	0	0	0	DEFA3	0	0	0	0	0	0	0	0	0	0	0	0	0	0	0	0	0	0	0	0	0	0	0	0	0	0	0	0	0	0	LOC100128500	0	0	0	0	0	LPPR4	0	0	0
117	0	0	0	0	0	GABRG3	0	0	0	0	0	0	0	0	0	0	0	0	0	0	0	0	0	0	0	0	0	0	0	0	0	0	0	0	0	0	HSPA6	0	0	0	0	0	TMEM200A	0	0	0
118	0	0	0	0	0	SSX4	0	0	0	0	0	0	0	0	0	0	0	0	0	0	0	0	0	0	0	0	0	0	0	0	0	0	0	0	0	0	LOC729960	0	0	0	0	0	LOC100128178	0	0	0
119	0	0	0	0	0	SSX4	0	0	0	0	0	0	0	0	0	0	0	0	0	0	0	0	0	0	0	0	0	0	0	0	0	0	0	0	0	0	DIO3OS	0	0	0	0	0	LOC651721	0	0	0
120	0	0	0	0	0	DSC1	0	0	0	0	0	0	0	0	0	0	0	0	0	0	0	0	0	0	0	0	0	0	0	0	0	0	0	0	0	0	PPAPDC1A	0	0	0	0	0	TNN	0	0	0
121	0	0	0	0	0	ANXA8L2	0	0	0	0	0	0	0	0	0	0	0	0	0	0	0	0	0	0	0	0	0	0	0	0	0	0	0	0	0	0	MIAT	0	0	0	0	0	ACTA2	0	0	0
122	0	0	0	0	0	ZMAT4	0	0	0	0	0	0	0	0	0	0	0	0	0	0	0	0	0	0	0	0	0	0	0	0	0	0	0	0	0	0	ARSJ	0	0	0	0	0	hsa-miR-152	0	0	0
123	0	0	0	0	0	FOLH1	0	0	0	0	0	0	0	0	0	0	0	0	0	0	0	0	0	0	0	0	0	0	0	0	0	0	0	0	0	0	LOC285548	0	0	0	0	0	hsa-miR-22	0	0	0
124	0	0	0	0	0	METRN	0	0	0	0	0	0	0	0	0	0	0	0	0	0	0	0	0	0	0	0	0	0	0	0	0	0	0	0	0	0	PCSK5	0	0	0	0	0	hsa-miR-214	0	0	0
125	0	0	0	0	0	IL22RA1	0	0	0	0	0	0	0	0	0	0	0	0	0	0	0	0	0	0	0	0	0	0	0	0	0	0	0	0	0	0	BEAN	0	0	0	0	0	hsa-miR-132	0	0	0
126	0	0	0	0	0	STON1-GTF2A1L	0	0	0	0	0	0	0	0	0	0	0	0	0	0	0	0	0	0	0	0	0	0	0	0	0	0	0	0	0	0	C14orf72	0	0	0	0	0	hsa-miR-199a-1	0	0	0
127	0	0	0	0	0	WISP3	0	0	0	0	0	0	0	0	0	0	0	0	0	0	0	0	0	0	0	0	0	0	0	0	0	0	0	0	0	0	LOC729642	0	0	0	0	0	hsa-miR-199a-1	0	0	0
128	0	0	0	0	0	S100A7A	0	0	0	0	0	0	0	0	0	0	0	0	0	0	0	0	0	0	0	0	0	0	0	0	0	0	0	0	0	0	C6orf114	0	0	0	0	0	hsa-miR-181a-1	0	0	0
129	0	0	0	0	0	HSD3B1	0	0	0	0	0	0	0	0	0	0	0	0	0	0	0	0	0	0	0	0	0	0	0	0	0	0	0	0	0	0	LOC100130627	0	0	0	0	0	hsa-miR-199b	0	0	0
130	0	0	0	0	0	ANXA8L1	0	0	0	0	0	0	0	0	0	0	0	0	0	0	0	0	0	0	0	0	0	0	0	0	0	0	0	0	0	0	CYR61	0	0	0	0	0	0	0	0	0
131	0	0	0	0	0	MAGEA9	0	0	0	0	0	0	0	0	0	0	0	0	0	0	0	0	0	0	0	0	0	0	0	0	0	0	0	0	0	0	LOC651397	0	0	0	0	0	0	0	0	0
132	0	0	0	0	0	hsa-miR-374b	0	0	0	0	0	0	0	0	0	0	0	0	0	0	0	0	0	0	0	0	0	0	0	0	0	0	0	0	0	0	CTGF	0	0	0	0	0	0	0	0	0
133	0	0	0	0	0	hsa-miR-26b	0	0	0	0	0	0	0	0	0	0	0	0	0	0	0	0	0	0	0	0	0	0	0	0	0	0	0	0	0	0	MALL	0	0	0	0	0	0	0	0	0
134	0	0	0	0	0	hsa-miR-125b-2	0	0	0	0	0	0	0	0	0	0	0	0	0	0	0	0	0	0	0	0	0	0	0	0	0	0	0	0	0	0	CFH	0	0	0	0	0	0	0	0	0
135	0	0	0	0	0	hsa-miR-135b	0	0	0	0	0	0	0	0	0	0	0	0	0	0	0	0	0	0	0	0	0	0	0	0	0	0	0	0	0	0	NNMT	0	0	0	0	0	0	0	0	0
136	0	0	0	0	0	hsa-let-7g	0	0	0	0	0	0	0	0	0	0	0	0	0	0	0	0	0	0	0	0	0	0	0	0	0	0	0	0	0	0	ADM	0	0	0	0	0	0	0	0	0
137	0	0	0	0	0	hsa-let-7e	0	0	0	0	0	0	0	0	0	0	0	0	0	0	0	0	0	0	0	0	0	0	0	0	0	0	0	0	0	0	FMO2	0	0	0	0	0	0	0	0	0
138	0	0	0	0	0	hsa-miR-99a	0	0	0	0	0	0	0	0	0	0	0	0	0	0	0	0	0	0	0	0	0	0	0	0	0	0	0	0	0	0	PDE4DIP	0	0	0	0	0	0	0	0	0
139	0	0	0	0	0	hsa-miR-98	0	0	0	0	0	0	0	0	0	0	0	0	0	0	0	0	0	0	0	0	0	0	0	0	0	0	0	0	0	0	PRG4	0	0	0	0	0	0	0	0	0
140	0	0	0	0	0	hsa-miR-27a	0	0	0	0	0	0	0	0	0	0	0	0	0	0	0	0	0	0	0	0	0	0	0	0	0	0	0	0	0	0	CFH	0	0	0	0	0	0	0	0	0
141	0	0	0	0	0	hsa-let-7f-1	0	0	0	0	0	0	0	0	0	0	0	0	0	0	0	0	0	0	0	0	0	0	0	0	0	0	0	0	0	0	NCAM2	0	0	0	0	0	0	0	0	0
142	0	0	0	0	0	hsa-miR-16-1	0	0	0	0	0	0	0	0	0	0	0	0	0	0	0	0	0	0	0	0	0	0	0	0	0	0	0	0	0	0	KDELR3	0	0	0	0	0	0	0	0	0
143	0	0	0	0	0	hsa-miR-128-1	0	0	0	0	0	0	0	0	0	0	0	0	0	0	0	0	0	0	0	0	0	0	0	0	0	0	0	0	0	0	HSD17B6	0	0	0	0	0	0	0	0	0
144	0	0	0	0	0	hsa-let-7c	0	0	0	0	0	0	0	0	0	0	0	0	0	0	0	0	0	0	0	0	0	0	0	0	0	0	0	0	0	0	OVOS	0	0	0	0	0	0	0	0	0
145	0	0	0	0	0	hsa-miR-454	0	0	0	0	0	0	0	0	0	0	0	0	0	0	0	0	0	0	0	0	0	0	0	0	0	0	0	0	0	0	SLITRK4	0	0	0	0	0	0	0	0	0
146	0	0	0	0	0	hsa-let-7a-1	0	0	0	0	0	0	0	0	0	0	0	0	0	0	0	0	0	0	0	0	0	0	0	0	0	0	0	0	0	0	TPSB2	0	0	0	0	0	0	0	0	0
147	0	0	0	0	0	0	0	0	0	0	0	0	0	0	0	0	0	0	0	0	0	0	0	0	0	0	0	0	0	0	0	0	0	0	0	0	TPSAB1	0	0	0	0	0	0	0	0	0
148	0	0	0	0	0	0	0	0	0	0	0	0	0	0	0	0	0	0	0	0	0	0	0	0	0	0	0	0	0	0	0	0	0	0	0	0	CLEC2A	0	0	0	0	0	0	0	0	0
149	0	0	0	0	0	0	0	0	0	0	0	0	0	0	0	0	0	0	0	0	0	0	0	0	0	0	0	0	0	0	0	0	0	0	0	0	KRT6A	0	0	0	0	0	0	0	0	0
150	0	0	0	0	0	0	0	0	0	0	0	0	0	0	0	0	0	0	0	0	0	0	0	0	0	0	0	0	0	0	0	0	0	0	0	0	MFAP5	0	0	0	0	0	0	0	0	0
151	0	0	0	0	0	0	0	0	0	0	0	0	0	0	0	0	0	0	0	0	0	0	0	0	0	0	0	0	0	0	0	0	0	0	0	0	CHRNA1	0	0	0	0	0	0	0	0	0
152	0	0	0	0	0	0	0	0	0	0	0	0	0	0	0	0	0	0	0	0	0	0	0	0	0	0	0	0	0	0	0	0	0	0	0	0	CDH13	0	0	0	0	0	0	0	0	0
153	0	0	0	0	0	0	0	0	0	0	0	0	0	0	0	0	0	0	0	0	0	0	0	0	0	0	0	0	0	0	0	0	0	0	0	0	AMZ1	0	0	0	0	0	0	0	0	0
154	0	0	0	0	0	0	0	0	0	0	0	0	0	0	0	0	0	0	0	0	0	0	0	0	0	0	0	0	0	0	0	0	0	0	0	0	RHBDL2	0	0	0	0	0	0	0	0	0
155	0	0	0	0	0	0	0	0	0	0	0	0	0	0	0	0	0	0	0	0	0	0	0	0	0	0	0	0	0	0	0	0	0	0	0	0	MGC102966	0	0	0	0	0	0	0	0	0
156	0	0	0	0	0	0	0	0	0	0	0	0	0	0	0	0	0	0	0	0	0	0	0	0	0	0	0	0	0	0	0	0	0	0	0	0	CYS1	0	0	0	0	0	0	0	0	0
157	0	0	0	0	0	0	0	0	0	0	0	0	0	0	0	0	0	0	0	0	0	0	0	0	0	0	0	0	0	0	0	0	0	0	0	0	hsa-miR-152	0	0	0	0	0	0	0	0	0
158	0	0	0	0	0	0	0	0	0	0	0	0	0	0	0	0	0	0	0	0	0	0	0	0	0	0	0	0	0	0	0	0	0	0	0	0	hsa-miR-107	0	0	0	0	0	0	0	0	0
159	0	0	0	0	0	0	0	0	0	0	0	0	0	0	0	0	0	0	0	0	0	0	0	0	0	0	0	0	0	0	0	0	0	0	0	0	hsa-miR-222	0	0	0	0	0	0	0	0	0
160	0	0	0	0	0	0	0	0	0	0	0	0	0	0	0	0	0	0	0	0	0	0	0	0	0	0	0	0	0	0	0	0	0	0	0	0	hsa-miR-22	0	0	0	0	0	0	0	0	0
161	0	0	0	0	0	0	0	0	0	0	0	0	0	0	0	0	0	0	0	0	0	0	0	0	0	0	0	0	0	0	0	0	0	0	0	0	hsa-miR-106b	0	0	0	0	0	0	0	0	0
162	0	0	0	0	0	0	0	0	0	0	0	0	0	0	0	0	0	0	0	0	0	0	0	0	0	0	0	0	0	0	0	0	0	0	0	0	hsa-miR-144	0	0	0	0	0	0	0	0	0
163	0	0	0	0	0	0	0	0	0	0	0	0	0	0	0	0	0	0	0	0	0	0	0	0	0	0	0	0	0	0	0	0	0	0	0	0	hsa-miR-98	0	0	0	0	0	0	0	0	0
164	0	0	0	0	0	0	0	0	0	0	0	0	0	0	0	0	0	0	0	0	0	0	0	0	0	0	0	0	0	0	0	0	0	0	0	0	hsa-miR-25	0	0	0	0	0	0	0	0	0
165	0	0	0	0	0	0	0	0	0	0	0	0	0	0	0	0	0	0	0	0	0	0	0	0	0	0	0	0	0	0	0	0	0	0	0	0	hsa-miR-221	0	0	0	0	0	0	0	0	0
166	0	0	0	0	0	0	0	0	0	0	0	0	0	0	0	0	0	0	0	0	0	0	0	0	0	0	0	0	0	0	0	0	0	0	0	0	hsa-miR-93	0	0	0	0	0	0	0	0	0
167	0	0	0	0	0	0	0	0	0	0	0	0	0	0	0	0	0	0	0	0	0	0	0	0	0	0	0	0	0	0	0	0	0	0	0	0	hsa-miR-375	0	0	0	0	0	0	0	0	0
168	0	0	0	0	0	0	0	0	0	0	0	0	0	0	0	0	0	0	0	0	0	0	0	0	0	0	0	0	0	0	0	0	0	0	0	0	hsa-miR-451	0	0	0	0	0	0	0	0	0
169	0	0	0	0	0	0	0	0	0	0	0	0	0	0	0	0	0	0	0	0	0	0	0	0	0	0	0	0	0	0	0	0	0	0	0	0	0	0	0	0	0	0	0	0	0	0
170	0	0	0	0	0	0	0	0	0	0	0	0	0	0	0	0	0	0	0	0	0	0	0	0	0	0	0	0	0	0	0	0	0	0	0	0	0	0	0	0	0	0	0	0	0	0
171	0	0	0	0	0	0	0	0	0	0	0	0	0	0	0	0	0	0	0	0	0	0	0	0	0	0	0	0	0	0	0	0	0	0	0	0	0	0	0	0	0	0	0	0	0	0
172	0	0	0	0	0	0	0	0	0	0	0	0	0	0	0	0	0	0	0	0	0	0	0	0	0	0	0	0	0	0	0	0	0	0	0	0	0	0	0	0	0	0	0	0	0	0
173	0	0	0	0	0	0	0	0	0	0	0	0	0	0	0	0	0	0	0	0	0	0	0	0	0	0	0	0	0	0	0	0	0	0	0	0	0	0	0	0	0	0	0	0	0	0
174	0	0	0	0	0	0	0	0	0	0	0	0	0	0	0	0	0	0	0	0	0	0	0	0	0	0	0	0	0	0	0	0	0	0	0	0	0	0	0	0	0	0	0	0	0	0
175	0	0	0	0	0	0	0	0	0	0	0	0	0	0	0	0	0	0	0	0	0	0	0	0	0	0	0	0	0	0	0	0	0	0	0	0	0	0	0	0	0	0	0	0	0	0
176	0	0	0	0	0	0	0	0	0	0	0	0	0	0	0	0	0	0	0	0	0	0	0	0	0	0	0	0	0	0	0	0	0	0	0	0	0	0	0	0	0	0	0	0	0	0
177	0	0	0	0	0	0	0	0	0	0	0	0	0	0	0	0	0	0	0	0	0	0	0	0	0	0	0	0	0	0	0	0	0	0	0	0	0	0	0	0	0	0	0	0	0	0
178	0	0	0	0	0	0	0	0	0	0	0	0	0	0	0	0	0	0	0	0	0	0	0	0	0	0	0	0	0	0	0	0	0	0	0	0	0	0	0	0	0	0	0	0	0	0
179	0	0	0	0	0	0	0	0	0	0	0	0	0	0	0	0	0	0	0	0	0	0	0	0	0	0	0	0	0	0	0	0	0	0	0	0	0	0	0	0	0	0	0	0	0	0
180	0	0	0	0	0	0	0	0	0	0	0	0	0	0	0	0	0	0	0	0	0	0	0	0	0	0	0	0	0	0	0	0	0	0	0	0	0	0	0	0	0	0	0	0	0	0
181	0	0	0	0	0	0	0	0	0	0	0	0	0	0	0	0	0	0	0	0	0	0	0	0	0	0	0	0	0	0	0	0	0	0	0	0	0	0	0	0	0	0	0	0	0	0
182	0	0	0	0	0	0	0	0	0	0	0	0	0	0	0	0	0	0	0	0	0	0	0	0	0	0	0	0	0	0	0	0	0	0	0	0	0	0	0	0	0	0	0	0	0	0
183	0	0	0	0	0	0	0	0	0	0	0	0	0	0	0	0	0	0	0	0	0	0	0	0	0	0	0	0	0	0	0	0	0	0	0	0	0	0	0	0	0	0	0	0	0	0
184	0	0	0	0	0	0	0	0	0	0	0	0	0	0	0	0	0	0	0	0	0	0	0	0	0	0	0	0	0	0	0	0	0	0	0	0	0	0	0	0	0	0	0	0	0	0
185	0	0	0	0	0	0	0	0	0	0	0	0	0	0	0	0	0	0	0	0	0	0	0	0	0	0	0	0	0	0	0	0	0	0	0	0	0	0	0	0	0	0	0	0	0	0
186	0	0	0	0	0	0	0	0	0	0	0	0	0	0	0	0	0	0	0	0	0	0	0	0	0	0	0	0	0	0	0	0	0	0	0	0	0	0	0	0	0	0	0	0	0	0
187	0	0	0	0	0	0	0	0	0	0	0	0	0	0	0	0	0	0	0	0	0	0	0	0	0	0	0	0	0	0	0	0	0	0	0	0	0	0	0	0	0	0	0	0	0	0
188	0	0	0	0	0	0	0	0	0	0	0	0	0	0	0	0	0	0	0	0	0	0	0	0	0	0	0	0	0	0	0	0	0	0	0	0	0	0	0	0	0	0	0	0	0	0
189	0	0	0	0	0	0	0	0	0	0	0	0	0	0	0	0	0	0	0	0	0	0	0	0	0	0	0	0	0	0	0	0	0	0	0	0	0	0	0	0	0	0	0	0	0	0
190	0	0	0	0	0	0	0	0	0	0	0	0	0	0	0	0	0	0	0	0	0	0	0	0	0	0	0	0	0	0	0	0	0	0	0	0	0	0	0	0	0	0	0	0	0	0
191	0	0	0	0	0	0	0	0	0	0	0	0	0	0	0	0	0	0	0	0	0	0	0	0	0	0	0	0	0	0	0	0	0	0	0	0	0	0	0	0	0	0	0	0	0	0
192	0	0	0	0	0	0	0	0	0	0	0	0	0	0	0	0	0	0	0	0	0	0	0	0	0	0	0	0	0	0	0	0	0	0	0	0	0	0	0	0	0	0	0	0	0	0
193	0	0	0	0	0	0	0	0	0	0	0	0	0	0	0	0	0	0	0	0	0	0	0	0	0	0	0	0	0	0	0	0	0	0	0	0	0	0	0	0	0	0	0	0	0	0
194	0	0	0	0	0	0	0	0	0	0	0	0	0	0	0	0	0	0	0	0	0	0	0	0	0	0	0	0	0	0	0	0	0	0	0	0	0	0	0	0	0	0	0	0	0	0
195	0	0	0	0	0	0	0	0	0	0	0	0	0	0	0	0	0	0	0	0	0	0	0	0	0	0	0	0	0	0	0	0	0	0	0	0	0	0	0	0	0	0	0	0	0	0
196	0	0	0	0	0	0	0	0	0	0	0	0	0	0	0	0	0	0	0	0	0	0	0	0	0	0	0	0	0	0	0	0	0	0	0	0	0	0	0	0	0	0	0	0	0	0
197	0	0	0	0	0	0	0	0	0	0	0	0	0	0	0	0	0	0	0	0	0	0	0	0	0	0	0	0	0	0	0	0	0	0	0	0	0	0	0	0	0	0	0	0	0	0
198	0	0	0	0	0	0	0	0	0	0	0	0	0	0	0	0	0	0	0	0	0	0	0	0	0	0	0	0	0	0	0	0	0	0	0	0	0	0	0	0	0	0	0	0	0	0
199	0	0	0	0	0	0	0	0	0	0	0	0	0	0	0	0	0	0	0	0	0	0	0	0	0	0	0	0	0	0	0	0	0	0	0	0	0	0	0	0	0	0	0	0	0	0
200	0	0	0	0	0	0	0	0	0	0	0	0	0	0	0	0	0	0	0	0	0	0	0	0	0	0	0	0	0	0	0	0	0	0	0	0	0	0	0	0	0	0	0	0	0	0
