# Supplementary material for: Gene-microRNA network module analysis for ovarian cancer
Source: BMC Syst Biol. 2016 Dec 23;10(Suppl 4):117. doi: 10.1186/s12918-016-0357-1 (PMC5259869; doi:10.1186/s12918-016-0357-1)
Supplement: Additional file 3 — Enrichment results of the modules in Additional file 1. We presented the GO-BP enrichment results and KEGG pathway enrichment results of modules in Additional file 1. (XLSX 120 kb) [file 12918_2016_357_MOESM3_ESM.xlsx]

## Sheet: Go-BP
Module 1
list	Category	Term	RT	Genes	Count	%	P-Value	Benjamini
	GOTERM_BP_FAT	negative regulation of transcription, DNA-dependent	RT		2	7.1	0.052	0.99
	GOTERM_BP_FAT	negative regulation of RNA metabolic process	RT		2	7.1	0.053	0.89
	GOTERM_BP_FAT	positive regulation of transcription from RNA polymerase II promoter	RT		2	7.1	0.054	0.77
	GOTERM_BP_FAT	negative regulation of transcription	RT		2	7.1	0.067	0.75
	GOTERM_BP_FAT	positive regulation of transcription, DNA-dependent	RT		2	7.1	0.069	0.68
	GOTERM_BP_FAT	positive regulation of RNA metabolic process	RT		2	7.1	0.07	0.62
	GOTERM_BP_FAT	negative regulation of gene expression	RT		2	7.1	0.073	0.58
	GOTERM_BP_FAT	negative regulation of nucleobase, nucleoside, nucleotide and nucleic acid metabolic process	RT		2	7.1	0.074	0.54
	GOTERM_BP_FAT	negative regulation of nitrogen compound metabolic process	RT		2	7.1	0.075	0.5
	GOTERM_BP_FAT	negative regulation of macromolecule biosynthetic process	RT		2	7.1	0.079	0.48
	GOTERM_BP_FAT	negative regulation of cellular biosynthetic process	RT		2	7.1	0.081	0.46
	GOTERM_BP_FAT	positive regulation of transcription	RT		2	7.1	0.082	0.43
	GOTERM_BP_FAT	negative regulation of biosynthetic process	RT		2	7.1	0.083	0.41
	GOTERM_BP_FAT	positive regulation of gene expression	RT		2	7.1	0.084	0.39
	GOTERM_BP_FAT	positive regulation of nucleobase, nucleoside, nucleotide and nucleic acid metabolic process	RT		2	7.1	0.09	0.4
	GOTERM_BP_FAT	positive regulation of nitrogen compound metabolic process	RT		2	7.1	0.093	0.39
	GOTERM_BP_FAT	positive regulation of macromolecule biosynthetic process	RT		2	7.1	0.094	0.37
	GOTERM_BP_FAT	positive regulation of cellular biosynthetic process	RT		2	7.1	0.099	0.37
Module 2
Sublist	Category	Term	RT	Genes	Count	%	P-Value	Benjamini
	GOTERM_BP_FAT	cell adhesion	RT		5	3.1	0.0025	0.27
	GOTERM_BP_FAT	biological adhesion	RT		5	3.1	0.0025	0.15
Module 3
Sublist	Category	Term	RT	Genes	Count	%	P-Value	Benjamini
	GOTERM_BP_FAT	chemical homeostasis	RT		6	1.7	0.00024	0.13
	GOTERM_BP_FAT	positive regulation of epithelial cell proliferation	RT		3	0.9	0.001	0.28
	GOTERM_BP_FAT	positive regulation of cell proliferation	RT		5	1.4	0.0012	0.21
	GOTERM_BP_FAT	homeostatic process	RT		6	1.7	0.0014	0.19
	GOTERM_BP_FAT	regulation of cell proliferation	RT		6	1.7	0.0017	0.19
	GOTERM_BP_FAT	positive regulation of macromolecule metabolic process	RT		6	1.7	0.0024	0.22
	GOTERM_BP_FAT	regulation of epithelial cell proliferation	RT		3	0.9	0.0031	0.24
	GOTERM_BP_FAT	positive regulation of signal transduction	RT		4	1.1	0.0047	0.3
	GOTERM_BP_FAT	positive regulation of macromolecule biosynthetic process	RT		5	1.4	0.0062	0.35
	GOTERM_BP_FAT	positive regulation of cell communication	RT		4	1.1	0.0063	0.32
	GOTERM_BP_FAT	axon guidance	RT		3	0.9	0.0069	0.32
	GOTERM_BP_FAT	positive regulation of cellular biosynthetic process	RT		5	1.4	0.0073	0.31
	GOTERM_BP_FAT	learning or memory	RT		3	0.9	0.0074	0.3
	GOTERM_BP_FAT	positive regulation of biosynthetic process	RT		5	1.4	0.0077	0.29
	GOTERM_BP_FAT	regulation of cell cycle process	RT		3	0.9	0.0078	0.28
	GOTERM_BP_FAT	cell projection organization	RT		4	1.1	0.0086	0.28
	GOTERM_BP_FAT	positive regulation of transcription from RNA polymerase II promoter	RT		4	1.1	0.0088	0.27
	GOTERM_BP_FAT	regulation of transcription from RNA polymerase II promoter	RT		5	1.4	0.009	0.27
	GOTERM_BP_FAT	response to endogenous stimulus	RT		4	1.1	0.011	0.3
	GOTERM_BP_FAT	regulation of mitotic cell cycle	RT		3	0.9	0.014	0.34
	GOTERM_BP_FAT	cell motion	RT		4	1.1	0.017	0.4
	GOTERM_BP_FAT	positive regulation of transcription, DNA-dependent	RT		4	1.1	0.017	0.39
	GOTERM_BP_FAT	positive regulation of RNA metabolic process	RT		4	1.1	0.018	0.38
	GOTERM_BP_FAT	regulation of cellular carbohydrate catabolic process	RT		2	0.6	0.019	0.39
	GOTERM_BP_FAT	positive regulation of Ras protein signal transduction	RT		2	0.6	0.019	0.39
	GOTERM_BP_FAT	regulation of carbohydrate catabolic process	RT		2	0.6	0.019	0.39
	GOTERM_BP_FAT	positive regulation of cellular component organization	RT		3	0.9	0.019	0.37
	GOTERM_BP_FAT	growth	RT		3	0.9	0.019	0.37
	GOTERM_BP_FAT	positive regulation of small GTPase mediated signal transduction	RT		2	0.6	0.02	0.37
	GOTERM_BP_FAT	axonogenesis	RT		3	0.9	0.021	0.38
	GOTERM_BP_FAT	positive regulation of glucose metabolic process	RT		2	0.6	0.022	0.38
	GOTERM_BP_FAT	positive regulation of carbohydrate metabolic process	RT		2	0.6	0.023	0.39
	GOTERM_BP_FAT	positive regulation of cellular carbohydrate metabolic process	RT		2	0.6	0.023	0.39
	GOTERM_BP_FAT	cell morphogenesis involved in neuron differentiation	RT		3	0.9	0.025	0.39
	GOTERM_BP_FAT	neuron projection morphogenesis	RT		3	0.9	0.026	0.39
	GOTERM_BP_FAT	positive regulation of transcription	RT		4	1.1	0.027	0.4
	GOTERM_BP_FAT	response to acid	RT		2	0.6	0.028	0.4
	GOTERM_BP_FAT	positive regulation of gene expression	RT		4	1.1	0.029	0.4
	GOTERM_BP_FAT	positive regulation of nuclear division	RT		2	0.6	0.029	0.4
	GOTERM_BP_FAT	positive regulation of mitosis	RT		2	0.6	0.029	0.4
	GOTERM_BP_FAT	cell morphogenesis involved in differentiation	RT		3	0.9	0.033	0.43
	GOTERM_BP_FAT	cell projection morphogenesis	RT		3	0.9	0.033	0.42
	GOTERM_BP_FAT	regulation of generation of precursor metabolites and energy	RT		2	0.6	0.035	0.43
	GOTERM_BP_FAT	positive regulation of nucleobase, nucleoside, nucleotide and nucleic acid metabolic process	RT		4	1.1	0.035	0.42
	GOTERM_BP_FAT	neuron projection development	RT		3	0.9	0.036	0.42
	GOTERM_BP_FAT	cell part morphogenesis	RT		3	0.9	0.036	0.42
	GOTERM_BP_FAT	positive regulation of nitrogen compound metabolic process	RT		4	1.1	0.038	0.43
	GOTERM_BP_FAT	regulation of glucose metabolic process	RT		2	0.6	0.041	0.45
	GOTERM_BP_FAT	positive regulation of cellular catabolic process	RT		2	0.6	0.042	0.45
	GOTERM_BP_FAT	regulation of cellular carbohydrate metabolic process	RT		2	0.6	0.044	0.46
	GOTERM_BP_FAT	response to amine stimulus	RT		2	0.6	0.045	0.46
	GOTERM_BP_FAT	regulation of carbohydrate metabolic process	RT		2	0.6	0.045	0.46
	GOTERM_BP_FAT	response to organic substance	RT		4	1.1	0.05	0.49
	GOTERM_BP_FAT	regulation of system process	RT		3	0.9	0.051	0.49
	GOTERM_BP_FAT	skeletal system development	RT		3	0.9	0.054	0.5
	GOTERM_BP_FAT	intracellular signaling cascade	RT		5	1.4	0.054	0.5
	GOTERM_BP_FAT	positive regulation of catabolic process	RT		2	0.6	0.056	0.5
	GOTERM_BP_FAT	regulation of cell cycle	RT		3	0.9	0.057	0.5
	GOTERM_BP_FAT	neuron development	RT		3	0.9	0.06	0.51
	GOTERM_BP_FAT	glial cell differentiation	RT		2	0.6	0.061	0.51
	GOTERM_BP_FAT	response to alkaloid	RT		2	0.6	0.062	0.51
	GOTERM_BP_FAT	regulation of mitosis	RT		2	0.6	0.064	0.52
	GOTERM_BP_FAT	regulation of nuclear division	RT		2	0.6	0.064	0.52
	GOTERM_BP_FAT	cell morphogenesis	RT		3	0.9	0.065	0.52
	GOTERM_BP_FAT	positive regulation of cell cycle	RT		2	0.6	0.065	0.51
	GOTERM_BP_FAT	hindbrain development	RT		2	0.6	0.069	0.52
	GOTERM_BP_FAT	learning	RT		2	0.6	0.069	0.52
	GOTERM_BP_FAT	protein kinase cascade	RT		3	0.9	0.07	0.52
	GOTERM_BP_FAT	regulation of cellular catabolic process	RT		2	0.6	0.07	0.52
	GOTERM_BP_FAT	cellular ion homeostasis	RT		3	0.9	0.071	0.52
	GOTERM_BP_FAT	response to organic nitrogen	RT		2	0.6	0.072	0.52
	GOTERM_BP_FAT	cellular chemical homeostasis	RT		3	0.9	0.073	0.52
	GOTERM_BP_FAT	gliogenesis	RT		2	0.6	0.074	0.52
	GOTERM_BP_FAT	response to vitamin	RT		2	0.6	0.075	0.52
	GOTERM_BP_FAT	cellular component morphogenesis	RT		3	0.9	0.079	0.53
	GOTERM_BP_FAT	ion homeostasis	RT		3	0.9	0.083	0.54
	GOTERM_BP_FAT	secondary metabolic process	RT		2	0.6	0.09	0.57
	GOTERM_BP_FAT	cell proliferation	RT		3	0.9	0.092	0.57
	GOTERM_BP_FAT	activation of MAPK activity	RT		2	0.6	0.093	0.57
	GOTERM_BP_FAT	neuron differentiation	RT		3	0.9	0.093	0.57
	GOTERM_BP_FAT	positive regulation of organelle organization	RT		2	0.6	0.094	0.56
	GOTERM_BP_FAT	developmental growth	RT		2	0.6	0.098	0.58
Module 4
Sublist	Category	Term	RT	Genes	Count	%	P-Value	Benjamini
	GOTERM_BP_FAT	regulation of ossification	RT		3	1.3	0.0037	0.91
	GOTERM_BP_FAT	negative regulation of cell cycle	RT		3	1.3	0.004	0.73
	GOTERM_BP_FAT	urogenital system development	RT		3	1.3	0.0073	0.79
	GOTERM_BP_FAT	negative regulation of cell proliferation	RT		4	1.8	0.0082	0.73
	GOTERM_BP_FAT	response to UV-B	RT		2	0.9	0.0094	0.7
	GOTERM_BP_FAT	gland development	RT		3	1.3	0.011	0.69
	GOTERM_BP_FAT	regulation of cell adhesion	RT		3	1.3	0.011	0.64
	GOTERM_BP_FAT	positive regulation of macromolecule metabolic process	RT		5	2.2	0.016	0.72
	GOTERM_BP_FAT	regulation of cell-matrix adhesion	RT		2	0.9	0.031	0.9
	GOTERM_BP_FAT	palate development	RT		2	0.9	0.037	0.91
	GOTERM_BP_FAT	cell aging	RT		2	0.9	0.038	0.9
	GOTERM_BP_FAT	response to organic substance	RT		4	1.8	0.05	0.94
	GOTERM_BP_FAT	regulation of cell-substrate adhesion	RT		2	0.9	0.053	0.93
	GOTERM_BP_FAT	skeletal system development	RT		3	1.3	0.054	0.92
	GOTERM_BP_FAT	chordate embryonic development	RT		3	1.3	0.057	0.92
	GOTERM_BP_FAT	regulation of cell cycle	RT		3	1.3	0.057	0.92
	GOTERM_BP_FAT	regulation of striated muscle tissue development	RT		2	0.9	0.058	0.91
	GOTERM_BP_FAT	embryonic development ending in birth or egg hatching	RT		3	1.3	0.058	0.9
	GOTERM_BP_FAT	mesenchymal cell development	RT		2	0.9	0.059	0.88
	GOTERM_BP_FAT	mesenchymal cell differentiation	RT		2	0.9	0.059	0.88
	GOTERM_BP_FAT	regulation of muscle development	RT		2	0.9	0.059	0.88
	GOTERM_BP_FAT	male gonad development	RT		2	0.9	0.06	0.88
	GOTERM_BP_FAT	mesenchyme development	RT		2	0.9	0.06	0.88
	GOTERM_BP_FAT	regulation of cell proliferation	RT		4	1.8	0.062	0.87
	GOTERM_BP_FAT	cell morphogenesis	RT		3	1.3	0.065	0.87
	GOTERM_BP_FAT	regulation of apoptosis	RT		4	1.8	0.066	0.86
	GOTERM_BP_FAT	regulation of programmed cell death	RT		4	1.8	0.067	0.86
	GOTERM_BP_FAT	response to UV	RT		2	0.9	0.068	0.85
	GOTERM_BP_FAT	regulation of cell death	RT		4	1.8	0.068	0.84
	GOTERM_BP_FAT	positive regulation of cell adhesion	RT		2	0.9	0.069	0.83
	GOTERM_BP_FAT	cell growth	RT		2	0.9	0.07	0.82
	GOTERM_BP_FAT	tissue homeostasis	RT		2	0.9	0.072	0.82
	GOTERM_BP_FAT	development of primary male sexual characteristics	RT		2	0.9	0.074	0.82
	GOTERM_BP_FAT	oxygen and reactive oxygen species metabolic process	RT		2	0.9	0.076	0.82
	GOTERM_BP_FAT	cellular component morphogenesis	RT		3	1.3	0.079	0.82
	GOTERM_BP_FAT	male sex differentiation	RT		2	0.9	0.083	0.82
	GOTERM_BP_FAT	positive regulation of cell proliferation	RT		3	1.3	0.085	0.82
	GOTERM_BP_FAT	positive regulation of apoptosis	RT		3	1.3	0.09	0.83
	GOTERM_BP_FAT	positive regulation of programmed cell death	RT		3	1.3	0.091	0.83
	GOTERM_BP_FAT	positive regulation of cell death	RT		3	1.3	0.092	0.82
	GOTERM_BP_FAT	multicellular organismal homeostasis	RT		2	0.9	0.096	0.83
Module 5
	GOTERM_BP_FAT	skeletal system development	RT		3	2.1	0.031	1
	GOTERM_BP_FAT	urogenital system development	RT		2	1.4	0.093	1
	GOTERM_BP_FAT	negative regulation of growth	RT		2	1.4	0.093	1
Module 6
Sublist	Category	Term	RT	Genes	Count	%	P-Value	Benjamini
	GOTERM_BP_FAT	cell-cell signaling	RT		17	1.6	1.3e-05	0.014
	GOTERM_BP_FAT	tube development	RT		9	0.9	0.00029	0.15
	GOTERM_BP_FAT	epithelium development	RT		9	0.9	0.00036	0.12
	GOTERM_BP_FAT	kidney development	RT		6	0.6	0.00086	0.21
	GOTERM_BP_FAT	urogenital system development	RT		6	0.6	0.0016	0.29
	GOTERM_BP_FAT	regulation of vasoconstriction	RT		4	0.4	0.0022	0.33
	GOTERM_BP_FAT	ureteric bud development	RT		4	0.4	0.0024	0.31
	GOTERM_BP_FAT	ovulation from ovarian follicle	RT		3	0.3	0.0037	0.39
	GOTERM_BP_FAT	metanephros development	RT		4	0.4	0.0047	0.43
	GOTERM_BP_FAT	ovulation	RT		3	0.3	0.005	0.42
	GOTERM_BP_FAT	regulation of hormone levels	RT		6	0.6	0.0062	0.46
	GOTERM_BP_FAT	response to wounding	RT		11	1.1	0.0076	0.5
	GOTERM_BP_FAT	morphogenesis of an epithelium	RT		5	0.5	0.0076	0.47
	GOTERM_BP_FAT	regulation of systemic arterial blood pressure by hormone	RT		3	0.3	0.01	0.55
	GOTERM_BP_FAT	positive regulation of multicellular organismal process	RT		7	0.7	0.011	0.56
	GOTERM_BP_FAT	endocrine process	RT		3	0.3	0.013	0.6
	GOTERM_BP_FAT	branching morphogenesis of a tube	RT		4	0.4	0.014	0.59
	GOTERM_BP_FAT	ovulation cycle	RT		4	0.4	0.015	0.6
	GOTERM_BP_FAT	tube morphogenesis	RT		5	0.5	0.017	0.62
	GOTERM_BP_FAT	regulation of systemic arterial blood pressure mediated by a chemical signal	RT		3	0.3	0.018	0.63
	GOTERM_BP_FAT	morphogenesis of a branching structure	RT		4	0.4	0.019	0.64
	GOTERM_BP_FAT	steroid metabolic process	RT		6	0.6	0.02	0.63
	GOTERM_BP_FAT	response to hypoxia	RT		5	0.5	0.02	0.61
	GOTERM_BP_FAT	epithelial cell differentiation	RT		5	0.5	0.021	0.62
	GOTERM_BP_FAT	ovarian follicle rupture	RT		2	0.2	0.023	0.64
	GOTERM_BP_FAT	brain renin-angiotensin system	RT		2	0.2	0.023	0.64
	GOTERM_BP_FAT	response to hormone stimulus	RT		8	0.8	0.023	0.62
	GOTERM_BP_FAT	response to oxygen levels	RT		5	0.5	0.023	0.61
	GOTERM_BP_FAT	steroid biosynthetic process	RT		4	0.4	0.028	0.66
	GOTERM_BP_FAT	regulation of systemic arterial blood pressure	RT		3	0.3	0.03	0.68
	GOTERM_BP_FAT	cell motion	RT		9	0.9	0.03	0.67
	GOTERM_BP_FAT	odontogenesis of dentine-containing tooth	RT		3	0.3	0.036	0.73
	GOTERM_BP_FAT	response to endogenous stimulus	RT		8	0.8	0.037	0.72
	GOTERM_BP_FAT	extracellular structure organization	RT		5	0.5	0.037	0.71
	GOTERM_BP_FAT	regulation of cell migration	RT		5	0.5	0.041	0.74
	GOTERM_BP_FAT	regulation of blood pressure	RT		4	0.4	0.042	0.74
	GOTERM_BP_FAT	cell adhesion	RT		11	1.1	0.043	0.73
	GOTERM_BP_FAT	biological adhesion	RT		11	1.1	0.043	0.73
	GOTERM_BP_FAT	embryonic organ development	RT		5	0.5	0.044	0.72
	GOTERM_BP_FAT	extracellular matrix organization	RT		4	0.4	0.046	0.73
	GOTERM_BP_FAT	hormone metabolic process	RT		4	0.4	0.048	0.74
	GOTERM_BP_FAT	axon guidance	RT		4	0.4	0.049	0.74
	GOTERM_BP_FAT	tissue morphogenesis	RT		5	0.5	0.05	0.74
	GOTERM_BP_FAT	gonad development	RT		4	0.4	0.055	0.76
	GOTERM_BP_FAT	blood circulation	RT		5	0.5	0.055	0.75
	GOTERM_BP_FAT	circulatory system process	RT		5	0.5	0.055	0.75
	GOTERM_BP_FAT	oxidation reduction	RT		10	1	0.057	0.76
	GOTERM_BP_FAT	regulation of systemic arterial blood pressure by circulatory renin-angiotensin	RT		2	0.2	0.06	0.77
	GOTERM_BP_FAT	regulation of blood volume by renin-angiotensin	RT		2	0.2	0.06	0.77
	GOTERM_BP_FAT	drinking behavior	RT		2	0.2	0.06	0.77
	GOTERM_BP_FAT	proteolysis	RT		14	1.3	0.06	0.76
	GOTERM_BP_FAT	regulation of locomotion	RT		5	0.5	0.061	0.76
	GOTERM_BP_FAT	response to steroid hormone stimulus	RT		5	0.5	0.061	0.76
	GOTERM_BP_FAT	regulation of cell motion	RT		5	0.5	0.062	0.76
	GOTERM_BP_FAT	peptide metabolic process	RT		3	0.3	0.063	0.76
	GOTERM_BP_FAT	positive regulation of developmental process	RT		6	0.6	0.063	0.75
	GOTERM_BP_FAT	cellular metal ion homeostasis	RT		5	0.5	0.064	0.75
	GOTERM_BP_FAT	odontogenesis	RT		3	0.3	0.065	0.75
	GOTERM_BP_FAT	neurological system process involved in regulation of systemic arterial blood pressure	RT		2	0.2	0.067	0.75
	GOTERM_BP_FAT	establishment of tissue polarity	RT		2	0.2	0.067	0.75
	GOTERM_BP_FAT	cellular ion homeostasis	RT		7	0.7	0.068	0.75
	GOTERM_BP_FAT	inner ear morphogenesis	RT		3	0.3	0.069	0.75
	GOTERM_BP_FAT	cellular chemical homeostasis	RT		7	0.7	0.073	0.76
	GOTERM_BP_FAT	reproductive structure development	RT		4	0.4	0.073	0.76
	GOTERM_BP_FAT	metal ion homeostasis	RT		5	0.5	0.073	0.76
	GOTERM_BP_FAT	response to inorganic substance	RT		5	0.5	0.073	0.76
	GOTERM_BP_FAT	phasic smooth muscle contraction	RT		2	0.2	0.074	0.75
	GOTERM_BP_FAT	development of primary sexual characteristics	RT		4	0.4	0.074	0.75
	GOTERM_BP_FAT	positive regulation of neurogenesis	RT		3	0.3	0.076	0.75
	GOTERM_BP_FAT	rhythmic process	RT		4	0.4	0.076	0.74
	GOTERM_BP_FAT	regulation of cell proliferation	RT		11	1.1	0.08	0.76
	GOTERM_BP_FAT	reproductive process in a multicellular organism	RT		8	0.8	0.081	0.76
	GOTERM_BP_FAT	multicellular organism reproduction	RT		8	0.8	0.081	0.76
	GOTERM_BP_FAT	regulation of systemic arterial blood pressure by renin-angiotensin	RT		2	0.2	0.081	0.75
	GOTERM_BP_FAT	neuron projection morphogenesis	RT		5	0.5	0.082	0.75
	GOTERM_BP_FAT	ovulation cycle process	RT		3	0.3	0.082	0.75
	GOTERM_BP_FAT	embryonic organ morphogenesis	RT		4	0.4	0.083	0.74
	GOTERM_BP_FAT	gamete generation	RT		7	0.7	0.084	0.74
	GOTERM_BP_FAT	female gonad development	RT		3	0.3	0.087	0.75
	GOTERM_BP_FAT	regulation of synaptic plasticity	RT		3	0.3	0.087	0.75
	GOTERM_BP_FAT	embryonic gut development	RT		2	0.2	0.088	0.75
	GOTERM_BP_FAT	female gamete generation	RT		3	0.3	0.089	0.75
	GOTERM_BP_FAT	regulation of system process	RT		6	0.6	0.09	0.75
	GOTERM_BP_FAT	keratinocyte differentiation	RT		3	0.3	0.091	0.75
	GOTERM_BP_FAT	ear morphogenesis	RT		3	0.3	0.091	0.75
	GOTERM_BP_FAT	cell fate commitment	RT		4	0.4	0.092	0.75
	GOTERM_BP_FAT	epithelial tube morphogenesis	RT		3	0.3	0.094	0.75
	GOTERM_BP_FAT	ion homeostasis	RT		7	0.7	0.095	0.75
	GOTERM_BP_FAT	motor axon guidance	RT		2	0.2	0.095	0.75
	GOTERM_BP_FAT	development of primary female sexual characteristics	RT		3	0.3	0.099	0.76
	GOTERM_BP_FAT	positive regulation of cell development	RT		3	0.3	0.099	0.76
	GOTERM_BP_FAT	female sex differentiation	RT		3	0.3	0.099	0.76
	GOTERM_BP_FAT	chemical homeostasis	RT		8	0.8	0.099	0.76
	GOTERM_BP_FAT	skeletal system development	RT		6	0.6	0.099	0.75
	GOTERM_BP_FAT	positive regulation of cell proliferation	RT		7	0.7	0.099	0.75
Module 8
Sublist	Category	Term	RT	Genes	Count	%	P-Value	Benjamini
	GOTERM_BP_FAT	extracellular matrix organization	RT		5	1.6	2.2e-05	0.0088
	GOTERM_BP_FAT	extracellular structure organization	RT		5	1.6	0.00013	0.025
	GOTERM_BP_FAT	sulfur metabolic process	RT		4	1.2	0.00082	0.11
	GOTERM_BP_FAT	proteoglycan metabolic process	RT		3	0.9	0.0022	0.2
	GOTERM_BP_FAT	glycosaminoglycan metabolic process	RT		3	0.9	0.0036	0.25
	GOTERM_BP_FAT	gliogenesis	RT		3	0.9	0.0049	0.29
	GOTERM_BP_FAT	aminoglycan metabolic process	RT		3	0.9	0.0049	0.29
	GOTERM_BP_FAT	transmembrane receptor protein tyrosine kinase signaling pathway	RT		4	1.2	0.0055	0.27
	GOTERM_BP_FAT	actin cytoskeleton organization	RT		4	1.2	0.0056	0.25
	GOTERM_BP_FAT	elastic fiber assembly	RT		2	0.6	0.0065	0.26
	GOTERM_BP_FAT	actin filament-based process	RT		4	1.2	0.0067	0.24
	GOTERM_BP_FAT	peptide cross-linking via chondroitin 4-sulfate glycosaminoglycan	RT		2	0.6	0.0097	0.31
	GOTERM_BP_FAT	polysaccharide metabolic process	RT		3	0.9	0.014	0.38
	GOTERM_BP_FAT	enzyme linked receptor protein signaling pathway	RT		4	1.2	0.017	0.42
	GOTERM_BP_FAT	chondroitin sulfate metabolic process	RT		2	0.6	0.023	0.49
	GOTERM_BP_FAT	chondroitin sulfate proteoglycan metabolic process	RT		2	0.6	0.029	0.55
	GOTERM_BP_FAT	cytoskeleton organization	RT		4	1.2	0.032	0.57
	GOTERM_BP_FAT	cell motion	RT		4	1.2	0.04	0.63
	GOTERM_BP_FAT	peptide cross-linking	RT		2	0.6	0.041	0.62
	GOTERM_BP_FAT	glycoprotein metabolic process	RT		3	0.9	0.042	0.61
	GOTERM_BP_FAT	actomyosin structure organization	RT		2	0.6	0.045	0.61
	GOTERM_BP_FAT	response to wounding	RT		4	1.2	0.053	0.65
	GOTERM_BP_FAT	peptidyl-serine modification	RT		2	0.6	0.062	0.69
	GOTERM_BP_FAT	cell migration	RT		3	0.9	0.073	0.74
	GOTERM_BP_FAT	positive regulation of nucleobase, nucleoside, nucleotide and nucleic acid metabolic process	RT		4	1.2	0.078	0.75
	GOTERM_BP_FAT	positive regulation of nitrogen compound metabolic process	RT		4	1.2	0.084	0.76
	GOTERM_BP_FAT	positive regulation of macromolecule biosynthetic process	RT		4	1.2	0.088	0.76
	GOTERM_BP_FAT	cell motility	RT		3	0.9	0.088	0.75
	GOTERM_BP_FAT	localization of cell	RT		3	0.9	0.088	0.75
	GOTERM_BP_FAT	positive regulation of cellular biosynthetic process	RT		4	1.2	0.097	0.78
	GOTERM_BP_FAT	neuron migration	RT		2	0.6	0.099	0.77
Module 9
Sublist	Category	Term	RT	Genes	Count	%	P-Value	Benjamini
	GOTERM_BP_FAT	defense response	RT		4	2.3	0.019	0.92
	GOTERM_BP_FAT	chloride transport	RT		2	1.2	0.057	0.98
	GOTERM_BP_FAT	inorganic anion transport	RT		2	1.2	0.086	0.98
	GOTERM_BP_FAT	regulation of Rho protein signal transduction	RT		2	1.2	0.091	0.96
Module 11
	Category	Term	RT	Genes	Count	%	P-Value	Benjamini
	GOTERM_BP_FAT	mitosis	RT		2	3.6	0.027	0.35
	GOTERM_BP_FAT	nuclear division	RT		2	3.6	0.027	0.35
	GOTERM_BP_FAT	M phase of mitotic cell cycle	RT		2	3.6	0.028	0.2
	GOTERM_BP_FAT	organelle fission	RT		2	3.6	0.028	0.14
	GOTERM_BP_FAT	M phase	RT		2	3.6	0.037	0.14
	GOTERM_BP_FAT	mitotic cell cycle	RT		2	3.6	0.038	0.12
	GOTERM_BP_FAT	cell division	RT		2	3.6	0.039	0.1
	GOTERM_BP_FAT	cell cycle phase	RT		2	3.6	0.047	0.1
	GOTERM_BP_FAT	cell cycle process	RT		2	3.6	0.061	0.12
	GOTERM_BP_FAT	cell cycle	RT		2	3.6	0.087	0.15
Module 12
Sublist	Category	Term	RT	Genes	Count	%	P-Value	Benjamini
	GOTERM_BP_FAT	cell adhesion	RT		7	2.7	0.00069	0.19
	GOTERM_BP_FAT	biological adhesion	RT		7	2.7	0.00069	0.1
	GOTERM_BP_FAT	fear response	RT		2	0.8	0.03	0.96
	GOTERM_BP_FAT	actin cytoskeleton organization	RT		3	1.2	0.052	0.98
	GOTERM_BP_FAT	actin filament-based process	RT		3	1.2	0.058	0.97
	GOTERM_BP_FAT	multicellular organismal response to stress	RT		2	0.8	0.062	0.96
	GOTERM_BP_FAT	mammary gland development	RT		2	0.8	0.098	0.99
Module 13
Sublist	Category	Term	RT	Genes	Count	%	P-Value	Benjamini
	GOTERM_BP_FAT	sexual reproduction	RT		8	2	1.7e-06	0.00058
	GOTERM_BP_FAT	gamete generation	RT		7	1.7	1.2e-05	0.002
	GOTERM_BP_FAT	reproductive process in a multicellular organism	RT		7	1.7	3.8e-05	0.0043
	GOTERM_BP_FAT	multicellular organism reproduction	RT		7	1.7	3.8e-05	0.0043
	GOTERM_BP_FAT	male gamete generation	RT		6	1.5	5.3e-05	0.0044
	GOTERM_BP_FAT	spermatogenesis	RT		6	1.5	5.3e-05	0.0044
	GOTERM_BP_FAT	reproductive developmental process	RT		4	1	0.0055	0.31
	GOTERM_BP_FAT	reproductive cellular process	RT		3	0.7	0.021	0.7
	GOTERM_BP_FAT	spermatid development	RT		2	0.5	0.073	0.97
	GOTERM_BP_FAT	spermatid differentiation	RT		2	0.5	0.077	0.96
	GOTERM_BP_FAT	single fertilization	RT		2	0.5	0.081	0.96
	GOTERM_BP_FAT	detection of abiotic stimulus	RT		2	0.5	0.088	0.95
	GOTERM_BP_FAT	detection of external stimulus	RT		2	0.5	0.099	0.96
Module 14
Sublist	Category	Term	RT	Genes	Count	%	P-Value	Benjamini
	GOTERM_BP_FAT	defense response	RT		4	2.4	0.023	0.96
Module 15
Sublist	Category	Term	RT	Genes	Count	%	P-Value	Benjamini
	GOTERM_BP_FAT	regulation of system process	RT		4	1.2	0.023	1
	GOTERM_BP_FAT	muscle cell differentiation	RT		3	0.9	0.024	0.98
	GOTERM_BP_FAT	Wnt receptor signaling pathway, calcium modulating pathway	RT		2	0.6	0.041	0.99
	GOTERM_BP_FAT	negative regulation of protein complex assembly	RT		2	0.6	0.066	1
	GOTERM_BP_FAT	actin cytoskeleton organization	RT		3	0.9	0.074	0.99
	GOTERM_BP_FAT	actin filament-based process	RT		3	0.9	0.083	0.99
Module 16
Sublist	Category	Term	RT	Genes	Count	%	P-Value	Benjamini
	GOTERM_BP_FAT	osteoblast differentiation	RT		3	1.3	0.0011	0.32
	GOTERM_BP_FAT	ossification	RT		3	1.3	0.008	0.76
	GOTERM_BP_FAT	bone development	RT		3	1.3	0.0091	0.66
	GOTERM_BP_FAT	growth	RT		3	1.3	0.019	0.82
	GOTERM_BP_FAT	embryo implantation	RT		2	0.9	0.035	0.92
	GOTERM_BP_FAT	skeletal system development	RT		3	1.3	0.054	0.96
	GOTERM_BP_FAT	developmental growth	RT		2	0.9	0.098	0.99
Module 17
Sublist	Category	Term	RT	Genes	Count	%	P-Value	Benjamini
	GOTERM_BP_FAT	inflammatory response	RT		14	6.2	5.5e-15	3.6e-12
	GOTERM_BP_FAT	immune response	RT		17	7.5	5.9e-15	1.9e-12
	GOTERM_BP_FAT	response to wounding	RT		15	6.6	1.1e-13	2.3e-11
	GOTERM_BP_FAT	defense response	RT		14	6.2	1.9e-11	3.1e-09
	GOTERM_BP_FAT	taxis	RT		8	3.5	1.5e-08	2e-06
	GOTERM_BP_FAT	chemotaxis	RT		8	3.5	1.5e-08	2e-06
	GOTERM_BP_FAT	acute inflammatory response	RT		7	3.1	2.5e-08	2.8e-06
	GOTERM_BP_FAT	locomotory behavior	RT		9	4	2.9e-08	2.7e-06
	GOTERM_BP_FAT	leukocyte migration	RT		6	2.6	6.8e-08	5.6e-06
	GOTERM_BP_FAT	behavior	RT		9	4	1.8e-06	0.00013
	GOTERM_BP_FAT	neutrophil chemotaxis	RT		4	1.8	5e-06	0.00033
	GOTERM_BP_FAT	leukocyte chemotaxis	RT		4	1.8	4.7e-05	0.0028
	GOTERM_BP_FAT	cell chemotaxis	RT		4	1.8	5.5e-05	0.003
	GOTERM_BP_FAT	regulation of cell adhesion	RT		5	2.2	0.00013	0.0064
	GOTERM_BP_FAT	cell migration	RT		6	2.6	0.00016	0.0074
	GOTERM_BP_FAT	cell activation	RT		6	2.6	0.00019	0.0083
	GOTERM_BP_FAT	cell motion	RT		7	3.1	0.00023	0.0094
	GOTERM_BP_FAT	localization of cell	RT		6	2.6	0.00026	0.01
	GOTERM_BP_FAT	cell motility	RT		6	2.6	0.00026	0.01
	GOTERM_BP_FAT	positive regulation of protein transport	RT		4	1.8	0.00028	0.01
	GOTERM_BP_FAT	humoral immune response	RT		4	1.8	0.00045	0.016
	GOTERM_BP_FAT	antigen processing and presentation	RT		4	1.8	0.00052	0.017
	GOTERM_BP_FAT	anti-apoptosis	RT		5	2.2	0.0006	0.019
	GOTERM_BP_FAT	positive regulation of nitric oxide biosynthetic process	RT		3	1.3	0.00073	0.022
	GOTERM_BP_FAT	positive regulation of transport	RT		5	2.2	0.00081	0.023
	GOTERM_BP_FAT	positive regulation of cytokine secretion	RT		3	1.3	0.00088	0.024
	GOTERM_BP_FAT	positive regulation of response to stimulus	RT		5	2.2	0.001	0.026
	GOTERM_BP_FAT	positive regulation of immune system process	RT		5	2.2	0.001	0.026
	GOTERM_BP_FAT	regulation of nitric oxide biosynthetic process	RT		3	1.3	0.0012	0.029
	GOTERM_BP_FAT	regulation of protein transport	RT		4	1.8	0.0013	0.03
	GOTERM_BP_FAT	regulation of cytokine secretion	RT		3	1.3	0.0015	0.033
	GOTERM_BP_FAT	regulation of establishment of protein localization	RT		4	1.8	0.0016	0.034
	GOTERM_BP_FAT	immune effector process	RT		4	1.8	0.0021	0.043
	GOTERM_BP_FAT	calcium-mediated signaling	RT		3	1.3	0.0023	0.046
	GOTERM_BP_FAT	regulation of protein localization	RT		4	1.8	0.0023	0.044
	GOTERM_BP_FAT	innate immune response	RT		4	1.8	0.0023	0.044
	GOTERM_BP_FAT	acute-phase response	RT		3	1.3	0.0026	0.05
	GOTERM_BP_FAT	positive regulation of protein secretion	RT		3	1.3	0.0028	0.051
	GOTERM_BP_FAT	complement activation	RT		3	1.3	0.0029	0.052
	GOTERM_BP_FAT	activation of plasma proteins involved in acute inflammatory response	RT		3	1.3	0.0031	0.053
	GOTERM_BP_FAT	regulation of response to external stimulus	RT		4	1.8	0.0034	0.057
	GOTERM_BP_FAT	G-protein coupled receptor protein signaling pathway	RT		8	3.5	0.0043	0.07
	GOTERM_BP_FAT	negative regulation of apoptosis	RT		5	2.2	0.0044	0.069
	GOTERM_BP_FAT	negative regulation of programmed cell death	RT		5	2.2	0.0046	0.071
	GOTERM_BP_FAT	negative regulation of cell death	RT		5	2.2	0.0046	0.07
	GOTERM_BP_FAT	negative regulation of cell proliferation	RT		5	2.2	0.0047	0.069
	GOTERM_BP_FAT	regulation of cytokine production	RT		4	1.8	0.0049	0.07
	GOTERM_BP_FAT	regulation of protein secretion	RT		3	1.3	0.0055	0.077
	GOTERM_BP_FAT	positive regulation of cell adhesion	RT		3	1.3	0.0059	0.081
	GOTERM_BP_FAT	negative regulation of L-glutamate transport	RT		2	0.9	0.0077	0.1
	GOTERM_BP_FAT	lymphocyte mediated immunity	RT		3	1.3	0.0079	0.1
	GOTERM_BP_FAT	regulation of inflammatory response	RT		3	1.3	0.0093	0.12
	GOTERM_BP_FAT	adaptive immune response	RT		3	1.3	0.0095	0.12
	GOTERM_BP_FAT	adaptive immune response based on somatic recombination of immune receptors built from immunoglobulin superfamily domains	RT		3	1.3	0.0095	0.12
	GOTERM_BP_FAT	regulation of L-glutamate transport	RT		2	0.9	0.0096	0.12
	GOTERM_BP_FAT	positive regulation of multicellular organismal process	RT		4	1.8	0.011	0.13
	GOTERM_BP_FAT	regulation of anion transport	RT		2	0.9	0.011	0.13
	GOTERM_BP_FAT	negative regulation of amino acid transport	RT		2	0.9	0.011	0.13
	GOTERM_BP_FAT	chronic inflammatory response	RT		2	0.9	0.011	0.13
	GOTERM_BP_FAT	leukocyte mediated immunity	RT		3	1.3	0.012	0.13
	GOTERM_BP_FAT	protein maturation by peptide bond cleavage	RT		3	1.3	0.012	0.13
	GOTERM_BP_FAT	positive regulation of cytokine production	RT		3	1.3	0.013	0.14
	GOTERM_BP_FAT	regulation of neuron apoptosis	RT		3	1.3	0.013	0.14
	GOTERM_BP_FAT	lymphocyte chemotaxis	RT		2	0.9	0.013	0.15
	GOTERM_BP_FAT	activation of immune response	RT		3	1.3	0.014	0.15
	GOTERM_BP_FAT	negative regulation of amine transport	RT		2	0.9	0.015	0.16
	GOTERM_BP_FAT	regulation of immune effector process	RT		3	1.3	0.016	0.16
	GOTERM_BP_FAT	regulation of apoptosis	RT		6	2.6	0.017	0.17
	GOTERM_BP_FAT	macrophage chemotaxis	RT		2	0.9	0.017	0.17
	GOTERM_BP_FAT	negative regulation of glucose import	RT		2	0.9	0.017	0.17
	GOTERM_BP_FAT	regulation of programmed cell death	RT		6	2.6	0.018	0.17
	GOTERM_BP_FAT	regulation of cell death	RT		6	2.6	0.018	0.17
	GOTERM_BP_FAT	positive regulation of secretion	RT		3	1.3	0.018	0.17
	GOTERM_BP_FAT	negative regulation of organic acid transport	RT		2	0.9	0.019	0.18
	GOTERM_BP_FAT	negative regulation of glucose transport	RT		2	0.9	0.019	0.18
	GOTERM_BP_FAT	regulation of amino acid transport	RT		2	0.9	0.019	0.18
	GOTERM_BP_FAT	protein processing	RT		3	1.3	0.019	0.18
	GOTERM_BP_FAT	cell surface receptor linked signal transduction	RT		9	4	0.02	0.18
	GOTERM_BP_FAT	protein maturation	RT		3	1.3	0.023	0.2
	GOTERM_BP_FAT	positive regulation of interleukin-1 secretion	RT		2	0.9	0.027	0.23
	GOTERM_BP_FAT	regulation of viral genome replication	RT		2	0.9	0.027	0.23
	GOTERM_BP_FAT	apoptosis	RT		5	2.2	0.027	0.22
	GOTERM_BP_FAT	programmed cell death	RT		5	2.2	0.028	0.23
	GOTERM_BP_FAT	complement activation, alternative pathway	RT		2	0.9	0.028	0.23
	GOTERM_BP_FAT	regulation of interleukin-1 secretion	RT		2	0.9	0.028	0.23
	GOTERM_BP_FAT	positive regulation of immune response	RT		3	1.3	0.031	0.25
	GOTERM_BP_FAT	regulation of organic acid transport	RT		2	0.9	0.032	0.25
	GOTERM_BP_FAT	positive regulation of interleukin-1 production	RT		2	0.9	0.032	0.25
	GOTERM_BP_FAT	regulation of viral reproduction	RT		2	0.9	0.04	0.3
	GOTERM_BP_FAT	positive regulation of neuron apoptosis	RT		2	0.9	0.041	0.31
	GOTERM_BP_FAT	negative regulation of ion transport	RT		2	0.9	0.043	0.31
	GOTERM_BP_FAT	regulation of interleukin-1 production	RT		2	0.9	0.043	0.31
	GOTERM_BP_FAT	cell death	RT		5	2.2	0.047	0.33
	GOTERM_BP_FAT	positive regulation of cellular component organization	RT		3	1.3	0.047	0.33
Module 18
	Category	Term	RT	Genes	Count	%	P-Value	Benjamini
	GOTERM_BP_FAT	interphase of mitotic cell cycle	RT		3	4.8	0.00034	0.059
	GOTERM_BP_FAT	interphase	RT		3	4.8	0.00036	0.031
	GOTERM_BP_FAT	response to vitamin E	RT		2	3.2	0.00059	0.034
	GOTERM_BP_FAT	cell division	RT		3	4.8	0.0028	0.12
	GOTERM_BP_FAT	mitotic cell cycle	RT		3	4.8	0.0043	0.14
	GOTERM_BP_FAT	response to corticosterone stimulus	RT		2	3.2	0.0047	0.13
	GOTERM_BP_FAT	cell cycle phase	RT		3	4.8	0.0054	0.13
	GOTERM_BP_FAT	response to mineralocorticoid stimulus	RT		2	3.2	0.0059	0.12
	GOTERM_BP_FAT	organ regeneration	RT		2	3.2	0.0077	0.14
	GOTERM_BP_FAT	cell cycle process	RT		3	4.8	0.0099	0.16
	GOTERM_BP_FAT	liver development	RT		2	3.2	0.016	0.22
	GOTERM_BP_FAT	G1/S transition of mitotic cell cycle	RT		2	3.2	0.016	0.22
	GOTERM_BP_FAT	cell cycle	RT		3	4.8	0.018	0.22
	GOTERM_BP_FAT	response to organic nitrogen	RT		2	3.2	0.019	0.21
	GOTERM_BP_FAT	response to ethanol	RT		2	3.2	0.019	0.2
	GOTERM_BP_FAT	response to vitamin	RT		2	3.2	0.019	0.19
	GOTERM_BP_FAT	regeneration	RT		2	3.2	0.02	0.19
	GOTERM_BP_FAT	response to glucocorticoid stimulus	RT		2	3.2	0.023	0.2
	GOTERM_BP_FAT	response to corticosteroid stimulus	RT		2	3.2	0.025	0.21
	GOTERM_BP_FAT	response to estrogen stimulus	RT		2	3.2	0.031	0.24
	GOTERM_BP_FAT	gonad development	RT		2	3.2	0.033	0.24
	GOTERM_BP_FAT	response to organic cyclic substance	RT		2	3.2	0.035	0.25
	GOTERM_BP_FAT	reproductive structure development	RT		2	3.2	0.037	0.25
	GOTERM_BP_FAT	development of primary sexual characteristics	RT		2	3.2	0.037	0.24
	GOTERM_BP_FAT	response to nutrient	RT		2	3.2	0.041	0.26
	GOTERM_BP_FAT	sex differentiation	RT		2	3.2	0.044	0.26
	GOTERM_BP_FAT	response to steroid hormone stimulus	RT		2	3.2	0.056	0.31
	GOTERM_BP_FAT	response to nutrient levels	RT		2	3.2	0.057	0.31
	GOTERM_BP_FAT	negative regulation of cell differentiation	RT		2	3.2	0.062	0.32
	GOTERM_BP_FAT	response to drug	RT		2	3.2	0.062	0.32
	GOTERM_BP_FAT	response to extracellular stimulus	RT		2	3.2	0.063	0.32
	GOTERM_BP_FAT	reproductive developmental process	RT		2	3.2	0.075	0.36
	GOTERM_BP_FAT	regulation of cell cycle	RT		2	3.2	0.094	0.42
Module 19
Sublist	Category	Term	RT	Genes	Count	%	P-Value	Benjamini
	GOTERM_BP_FAT	anterior/posterior pattern formation	RT		8	1.7	1.8e-08	9.5e-06
	GOTERM_BP_FAT	regionalization	RT		8	1.7	1.9e-07	5e-05
	GOTERM_BP_FAT	embryonic skeletal system development	RT		6	1.3	6.7e-07	0.00012
	GOTERM_BP_FAT	pattern specification process	RT		8	1.7	1.5e-06	0.00019
	GOTERM_BP_FAT	chordate embryonic development	RT		8	1.7	6.2e-06	0.00064
	GOTERM_BP_FAT	embryonic development ending in birth or egg hatching	RT		8	1.7	6.6e-06	0.00057
	GOTERM_BP_FAT	embryonic skeletal system morphogenesis	RT		5	1.1	7.2e-06	0.00053
	GOTERM_BP_FAT	regulation of transcription, DNA-dependent	RT		14	3	4.4e-05	0.0029
	GOTERM_BP_FAT	embryonic morphogenesis	RT		7	1.5	4.9e-05	0.0028
	GOTERM_BP_FAT	regulation of RNA metabolic process	RT		14	3	5.6e-05	0.0029
	GOTERM_BP_FAT	skeletal system development	RT		7	1.5	6e-05	0.0029
	GOTERM_BP_FAT	skeletal system morphogenesis	RT		5	1.1	0.0001	0.0045
	GOTERM_BP_FAT	embryonic organ morphogenesis	RT		5	1.1	0.0002	0.008
	GOTERM_BP_FAT	embryonic organ development	RT		5	1.1	0.00053	0.02
	GOTERM_BP_FAT	regulation of transcription	RT		15	3.2	0.00059	0.02
	GOTERM_BP_FAT	transcription	RT		13	2.8	0.0011	0.034
	GOTERM_BP_FAT	response to vitamin A	RT		3	0.6	0.0039	0.11
	GOTERM_BP_FAT	response to vitamin	RT		3	0.6	0.0093	0.24
	GOTERM_BP_FAT	negative regulation of cell differentiation	RT		4	0.9	0.012	0.28
	GOTERM_BP_FAT	appendage development	RT		3	0.6	0.022	0.44
	GOTERM_BP_FAT	limb development	RT		3	0.6	0.022	0.44
	GOTERM_BP_FAT	segment specification	RT		2	0.4	0.024	0.45
	GOTERM_BP_FAT	thyroid gland development	RT		2	0.4	0.026	0.47
	GOTERM_BP_FAT	regulation of cell proliferation	RT		6	1.3	0.028	0.47
	GOTERM_BP_FAT	gland development	RT		3	0.6	0.036	0.55
	GOTERM_BP_FAT	response to nutrient	RT		3	0.6	0.038	0.56
	GOTERM_BP_FAT	regulation of acute inflammatory response	RT		2	0.4	0.046	0.61
	GOTERM_BP_FAT	calcium-independent cell-cell adhesion	RT		2	0.4	0.048	0.61
	GOTERM_BP_FAT	positive regulation of transcription from RNA polymerase II promoter	RT		4	0.9	0.048	0.6
	GOTERM_BP_FAT	proximal/distal pattern formation	RT		2	0.4	0.05	0.6
	GOTERM_BP_FAT	regulation of neurogenesis	RT		3	0.6	0.052	0.6
	GOTERM_BP_FAT	circulatory system process	RT		3	0.6	0.064	0.67
	GOTERM_BP_FAT	blood circulation	RT		3	0.6	0.064	0.67
	GOTERM_BP_FAT	regulation of nervous system development	RT		3	0.6	0.067	0.68
	GOTERM_BP_FAT	response to nutrient levels	RT		3	0.6	0.07	0.68
	GOTERM_BP_FAT	negative regulation of neuron differentiation	RT		2	0.4	0.071	0.68
	GOTERM_BP_FAT	response to retinoic acid	RT		2	0.4	0.071	0.68
	GOTERM_BP_FAT	regulation of cell development	RT		3	0.6	0.075	0.69
	GOTERM_BP_FAT	response to extracellular stimulus	RT		3	0.6	0.085	0.72
	GOTERM_BP_FAT	positive regulation of transcription, DNA-dependent	RT		4	0.9	0.088	0.73
	GOTERM_BP_FAT	positive regulation of RNA metabolic process	RT		4	0.9	0.089	0.72
Module 20
Sublist	Category	Term	RT	Genes	Count	%	P-Value	Benjamini
	GOTERM_BP_FAT	activation of immune response	RT		4	1.1	0.0014	0.46
	GOTERM_BP_FAT	complement activation, classical pathway	RT		3	0.9	0.0021	0.38
	GOTERM_BP_FAT	humoral immune response mediated by circulating immunoglobulin	RT		3	0.9	0.0024	0.3
	GOTERM_BP_FAT	complement activation	RT		3	0.9	0.0044	0.39
	GOTERM_BP_FAT	activation of plasma proteins involved in acute inflammatory response	RT		3	0.9	0.0046	0.34
	GOTERM_BP_FAT	positive regulation of immune response	RT		4	1.1	0.0048	0.3
	GOTERM_BP_FAT	immunoglobulin mediated immune response	RT		3	0.9	0.0072	0.37
	GOTERM_BP_FAT	response to wounding	RT		6	1.7	0.0076	0.35
	GOTERM_BP_FAT	B cell mediated immunity	RT		3	0.9	0.0077	0.32
	GOTERM_BP_FAT	lymphocyte mediated immunity	RT		3	0.9	0.012	0.41
	GOTERM_BP_FAT	adaptive immune response	RT		3	0.9	0.014	0.44
	GOTERM_BP_FAT	adaptive immune response based on somatic recombination of immune receptors built from immunoglobulin superfamily domains	RT		3	0.9	0.014	0.44
	GOTERM_BP_FAT	humoral immune response	RT		3	0.9	0.015	0.43
	GOTERM_BP_FAT	protein maturation by peptide bond cleavage	RT		3	0.9	0.018	0.46
	GOTERM_BP_FAT	leukocyte mediated immunity	RT		3	0.9	0.018	0.46
	GOTERM_BP_FAT	positive regulation of response to stimulus	RT		4	1.1	0.018	0.44
	GOTERM_BP_FAT	positive regulation of immune system process	RT		4	1.1	0.018	0.42
	GOTERM_BP_FAT	acute inflammatory response	RT		3	0.9	0.022	0.47
	GOTERM_BP_FAT	intracellular signaling cascade	RT		8	2.3	0.025	0.49
	GOTERM_BP_FAT	protein processing	RT		3	0.9	0.029	0.51
	GOTERM_BP_FAT	protein maturation	RT		3	0.9	0.034	0.55
	GOTERM_BP_FAT	immune effector process	RT		3	0.9	0.04	0.6
	GOTERM_BP_FAT	inflammatory response	RT		4	1.1	0.041	0.59
	GOTERM_BP_FAT	innate immune response	RT		3	0.9	0.042	0.58
	GOTERM_BP_FAT	positive regulation of nitric oxide biosynthetic process	RT		2	0.6	0.049	0.62
	GOTERM_BP_FAT	defense response	RT		5	1.4	0.056	0.66
	GOTERM_BP_FAT	regulation of nitric oxide biosynthetic process	RT		2	0.6	0.062	0.68
	GOTERM_BP_FAT	positive regulation of nitrogen compound metabolic process	RT		5	1.4	0.064	0.68
	GOTERM_BP_FAT	positive regulation of cellular biosynthetic process	RT		5	1.4	0.076	0.73
	GOTERM_BP_FAT	positive regulation of biosynthetic process	RT		5	1.4	0.08	0.73
Module 21
Sublist	Category	Term	RT	Genes	Count	%	P-Value	Benjamini
	GOTERM_BP_FAT	cell adhesion	RT		8	1.7	0.003	0.74
	GOTERM_BP_FAT	biological adhesion	RT		8	1.7	0.003	0.5
	GOTERM_BP_FAT	actin cytoskeleton organization	RT		4	0.8	0.025	0.98
	GOTERM_BP_FAT	actin filament-based process	RT		4	0.8	0.03	0.97
	GOTERM_BP_FAT	cell-substrate adhesion	RT		3	0.6	0.031	0.94
	GOTERM_BP_FAT	male genitalia development	RT		2	0.4	0.044	0.97
	GOTERM_BP_FAT	fear response	RT		2	0.4	0.052	0.97
	GOTERM_BP_FAT	genitalia development	RT		2	0.4	0.063	0.98
	GOTERM_BP_FAT	regulation of cell proliferation	RT		6	1.3	0.067	0.97
	GOTERM_BP_FAT	regulation of striated muscle cell differentiation	RT		2	0.4	0.086	0.98
	GOTERM_BP_FAT	sensory perception of pain	RT		2	0.4	0.086	0.98
	GOTERM_BP_FAT	in utero embryonic development	RT		3	0.6	0.087	0.98
Module 22
Sublist	Category	Term	RT	Genes	Count	%	P-Value	Benjamini
	GOTERM_BP_FAT	reproductive structure development	RT		3	1.1	0.016	1
	GOTERM_BP_FAT	embryonic organ morphogenesis	RT		3	1.1	0.018	0.98
	GOTERM_BP_FAT	regulation of synaptic transmission	RT		3	1.1	0.019	0.94
	GOTERM_BP_FAT	epithelial cell differentiation	RT		3	1.1	0.019	0.88
	GOTERM_BP_FAT	lipid transport	RT		3	1.1	0.021	0.85
	GOTERM_BP_FAT	regulation of transmission of nerve impulse	RT		3	1.1	0.022	0.81
	GOTERM_BP_FAT	sex differentiation	RT		3	1.1	0.023	0.77
	GOTERM_BP_FAT	regulation of neurological system process	RT		3	1.1	0.023	0.74
	GOTERM_BP_FAT	lipid localization	RT		3	1.1	0.024	0.71
	GOTERM_BP_FAT	embryonic organ development	RT		3	1.1	0.029	0.73
	GOTERM_BP_FAT	sex determination	RT		2	0.7	0.029	0.7
	GOTERM_BP_FAT	bile acid metabolic process	RT		2	0.7	0.029	0.7
	GOTERM_BP_FAT	steroid metabolic process	RT		3	1.1	0.039	0.77
	GOTERM_BP_FAT	epithelium development	RT		3	1.1	0.048	0.82
	GOTERM_BP_FAT	reproductive developmental process	RT		3	1.1	0.062	0.87
	GOTERM_BP_FAT	embryonic morphogenesis	RT		3	1.1	0.081	0.92
	GOTERM_BP_FAT	regulation of system process	RT		3	1.1	0.082	0.91
	GOTERM_BP_FAT	ovulation cycle process	RT		2	0.7	0.092	0.92
	GOTERM_BP_FAT	female gonad development	RT		2	0.7	0.095	0.92
	GOTERM_BP_FAT	ovulation cycle	RT		2	0.7	0.099	0.92
Module 24
Sublist	Category	Term	RT	Genes	Count	%	P-Value	Benjamini
	GOTERM_BP_FAT	inflammatory response	RT		15	6.6	1.2e-16	7.3e-14
	GOTERM_BP_FAT	response to wounding	RT		16	7	3.4e-15	1.1e-12
	GOTERM_BP_FAT	immune response	RT		17	7.5	5.9e-15	1.3e-12
	GOTERM_BP_FAT	defense response	RT		15	6.6	8.1e-13	1.3e-10
	GOTERM_BP_FAT	chemotaxis	RT		8	3.5	1.5e-08	2e-06
	GOTERM_BP_FAT	taxis	RT		8	3.5	1.5e-08	2e-06
	GOTERM_BP_FAT	acute inflammatory response	RT		7	3.1	2.5e-08	2.8e-06
	GOTERM_BP_FAT	locomotory behavior	RT		9	3.9	2.9e-08	2.7e-06
	GOTERM_BP_FAT	leukocyte migration	RT		6	2.6	6.8e-08	5.6e-06
	GOTERM_BP_FAT	behavior	RT		9	3.9	1.8e-06	0.00013
	GOTERM_BP_FAT	neutrophil chemotaxis	RT		4	1.8	5e-06	0.00033
	GOTERM_BP_FAT	leukocyte chemotaxis	RT		4	1.8	4.7e-05	0.0028
	GOTERM_BP_FAT	cell chemotaxis	RT		4	1.8	5.5e-05	0.003
	GOTERM_BP_FAT	regulation of cell adhesion	RT		5	2.2	0.00013	0.0064
	GOTERM_BP_FAT	cell migration	RT		6	2.6	0.00016	0.0074
	GOTERM_BP_FAT	cell activation	RT		6	2.6	0.00019	0.0083
	GOTERM_BP_FAT	cell motion	RT		7	3.1	0.00023	0.0094
	GOTERM_BP_FAT	localization of cell	RT		6	2.6	0.00026	0.01
	GOTERM_BP_FAT	cell motility	RT		6	2.6	0.00026	0.01
	GOTERM_BP_FAT	positive regulation of protein transport	RT		4	1.8	0.00028	0.01
	GOTERM_BP_FAT	humoral immune response	RT		4	1.8	0.00045	0.016
	GOTERM_BP_FAT	antigen processing and presentation	RT		4	1.8	0.00052	0.017
	GOTERM_BP_FAT	anti-apoptosis	RT		5	2.2	0.0006	0.019
	GOTERM_BP_FAT	positive regulation of nitric oxide biosynthetic process	RT		3	1.3	0.00073	0.022
	GOTERM_BP_FAT	positive regulation of transport	RT		5	2.2	0.00081	0.023
	GOTERM_BP_FAT	positive regulation of cytokine secretion	RT		3	1.3	0.00088	0.024
	GOTERM_BP_FAT	positive regulation of response to stimulus	RT		5	2.2	0.001	0.026
	GOTERM_BP_FAT	positive regulation of immune system process	RT		5	2.2	0.001	0.026
	GOTERM_BP_FAT	regulation of nitric oxide biosynthetic process	RT		3	1.3	0.0012	0.029
	GOTERM_BP_FAT	regulation of protein transport	RT		4	1.8	0.0013	0.03
	GOTERM_BP_FAT	regulation of cytokine secretion	RT		3	1.3	0.0015	0.033
	GOTERM_BP_FAT	regulation of establishment of protein localization	RT		4	1.8	0.0016	0.034
	GOTERM_BP_FAT	immune effector process	RT		4	1.8	0.0021	0.043
	GOTERM_BP_FAT	calcium-mediated signaling	RT		3	1.3	0.0023	0.046
	GOTERM_BP_FAT	innate immune response	RT		4	1.8	0.0023	0.044
	GOTERM_BP_FAT	regulation of protein localization	RT		4	1.8	0.0023	0.044
	GOTERM_BP_FAT	acute-phase response	RT		3	1.3	0.0026	0.05
	GOTERM_BP_FAT	positive regulation of protein secretion	RT		3	1.3	0.0028	0.051
	GOTERM_BP_FAT	complement activation	RT		3	1.3	0.0029	0.052
	GOTERM_BP_FAT	activation of plasma proteins involved in acute inflammatory response	RT		3	1.3	0.0031	0.053
	GOTERM_BP_FAT	regulation of response to external stimulus	RT		4	1.8	0.0034	0.057
	GOTERM_BP_FAT	G-protein coupled receptor protein signaling pathway	RT		8	3.5	0.0043	0.07
	GOTERM_BP_FAT	negative regulation of apoptosis	RT		5	2.2	0.0044	0.07
	GOTERM_BP_FAT	negative regulation of programmed cell death	RT		5	2.2	0.0046	0.071
	GOTERM_BP_FAT	negative regulation of cell death	RT		5	2.2	0.0046	0.07
	GOTERM_BP_FAT	negative regulation of cell proliferation	RT		5	2.2	0.0047	0.069
	GOTERM_BP_FAT	regulation of cytokine production	RT		4	1.8	0.0049	0.071
	GOTERM_BP_FAT	regulation of protein secretion	RT		3	1.3	0.0055	0.077
	GOTERM_BP_FAT	positive regulation of cell adhesion	RT		3	1.3	0.0059	0.081
	GOTERM_BP_FAT	negative regulation of L-glutamate transport	RT		2	0.9	0.0077	0.1
	GOTERM_BP_FAT	lymphocyte mediated immunity	RT		3	1.3	0.0079	0.1
	GOTERM_BP_FAT	regulation of inflammatory response	RT		3	1.3	0.0093	0.12
	GOTERM_BP_FAT	adaptive immune response	RT		3	1.3	0.0095	0.12
	GOTERM_BP_FAT	adaptive immune response based on somatic recombination of immune receptors built from immunoglobulin superfamily domains	RT		3	1.3	0.0095	0.12
	GOTERM_BP_FAT	regulation of L-glutamate transport	RT		2	0.9	0.0096	0.12
	GOTERM_BP_FAT	positive regulation of multicellular organismal process	RT		4	1.8	0.011	0.13
	GOTERM_BP_FAT	negative regulation of amino acid transport	RT		2	0.9	0.011	0.13
	GOTERM_BP_FAT	regulation of anion transport	RT		2	0.9	0.011	0.13
	GOTERM_BP_FAT	chronic inflammatory response	RT		2	0.9	0.011	0.13
	GOTERM_BP_FAT	protein maturation by peptide bond cleavage	RT		3	1.3	0.012	0.13
	GOTERM_BP_FAT	leukocyte mediated immunity	RT		3	1.3	0.012	0.13
	GOTERM_BP_FAT	regulation of neuron apoptosis	RT		3	1.3	0.013	0.14
	GOTERM_BP_FAT	positive regulation of cytokine production	RT		3	1.3	0.013	0.14
	GOTERM_BP_FAT	lymphocyte chemotaxis	RT		2	0.9	0.013	0.15
	GOTERM_BP_FAT	activation of immune response	RT		3	1.3	0.014	0.15
	GOTERM_BP_FAT	negative regulation of amine transport	RT		2	0.9	0.015	0.16
	GOTERM_BP_FAT	regulation of immune effector process	RT		3	1.3	0.016	0.16
	GOTERM_BP_FAT	regulation of apoptosis	RT		6	2.6	0.017	0.17
	GOTERM_BP_FAT	macrophage chemotaxis	RT		2	0.9	0.017	0.17
	GOTERM_BP_FAT	negative regulation of glucose import	RT		2	0.9	0.017	0.17
	GOTERM_BP_FAT	regulation of programmed cell death	RT		6	2.6	0.018	0.17
	GOTERM_BP_FAT	regulation of cell death	RT		6	2.6	0.018	0.17
	GOTERM_BP_FAT	positive regulation of secretion	RT		3	1.3	0.018	0.17
	GOTERM_BP_FAT	regulation of amino acid transport	RT		2	0.9	0.019	0.18
	GOTERM_BP_FAT	negative regulation of glucose transport	RT		2	0.9	0.019	0.18
	GOTERM_BP_FAT	negative regulation of organic acid transport	RT		2	0.9	0.019	0.18
	GOTERM_BP_FAT	protein processing	RT		3	1.3	0.019	0.18
	GOTERM_BP_FAT	cell surface receptor linked signal transduction	RT		9	3.9	0.02	0.18
	GOTERM_BP_FAT	protein maturation	RT		3	1.3	0.023	0.2
	GOTERM_BP_FAT	regulation of viral genome replication	RT		2	0.9	0.027	0.23
	GOTERM_BP_FAT	positive regulation of interleukin-1 secretion	RT		2	0.9	0.027	0.23
	GOTERM_BP_FAT	apoptosis	RT		5	2.2	0.027	0.22
	GOTERM_BP_FAT	programmed cell death	RT		5	2.2	0.028	0.23
	GOTERM_BP_FAT	regulation of interleukin-1 secretion	RT		2	0.9	0.028	0.23
	GOTERM_BP_FAT	complement activation, alternative pathway	RT		2	0.9	0.028	0.23
	GOTERM_BP_FAT	positive regulation of immune response	RT		3	1.3	0.031	0.25
	GOTERM_BP_FAT	positive regulation of interleukin-1 production	RT		2	0.9	0.032	0.25
	GOTERM_BP_FAT	regulation of organic acid transport	RT		2	0.9	0.032	0.25
	GOTERM_BP_FAT	regulation of viral reproduction	RT		2	0.9	0.04	0.3
	GOTERM_BP_FAT	positive regulation of neuron apoptosis	RT		2	0.9	0.041	0.31
	GOTERM_BP_FAT	regulation of interleukin-1 production	RT		2	0.9	0.043	0.32
	GOTERM_BP_FAT	negative regulation of ion transport	RT		2	0.9	0.043	0.32
	GOTERM_BP_FAT	cell death	RT		5	2.2	0.047	0.33
	GOTERM_BP_FAT	positive regulation of cellular component organization	RT		3	1.3	0.047	0.33
	GOTERM_BP_FAT	positive regulation of mitosis	RT		2	0.9	0.047	0.33
	GOTERM_BP_FAT	positive regulation of nuclear division	RT		2	0.9	0.047	0.33
	GOTERM_BP_FAT	death	RT		5	2.2	0.048	0.33
	GOTERM_BP_FAT	leukocyte adhesion	RT		2	0.9	0.052	0.35
	GOTERM_BP_FAT	complement activation, classical pathway	RT		2	0.9	0.054	0.36
	GOTERM_BP_FAT	regulation of secretion	RT		3	1.3	0.057	0.37
	GOTERM_BP_FAT	negative regulation of inflammatory response	RT		2	0.9	0.058	0.37
	GOTERM_BP_FAT	humoral immune response mediated by circulating immunoglobulin	RT		2	0.9	0.058	0.37
	GOTERM_BP_FAT	platelet activation	RT		2	0.9	0.06	0.38
	GOTERM_BP_FAT	regulation of cell proliferation	RT		5	2.2	0.061	0.38
	GOTERM_BP_FAT	regulation of glucose import	RT		2	0.9	0.062	0.38
	GOTERM_BP_FAT	regulation of amine transport	RT		2	0.9	0.062	0.38
	GOTERM_BP_FAT	regulation of glucose transport	RT		2	0.9	0.063	0.38
	GOTERM_BP_FAT	positive regulation of synaptic transmission	RT		2	0.9	0.063	0.38
	GOTERM_BP_FAT	negative regulation of defense response	RT		2	0.9	0.067	0.4
	GOTERM_BP_FAT	positive regulation of transmission of nerve impulse	RT		2	0.9	0.069	0.4
	GOTERM_BP_FAT	positive regulation of neurological system process	RT		2	0.9	0.072	0.42
	GOTERM_BP_FAT	second-messenger-mediated signaling	RT		3	1.3	0.074	0.42
	GOTERM_BP_FAT	positive regulation of NF-kappaB transcription factor activity	RT		2	0.9	0.076	0.42
	GOTERM_BP_FAT	di-, tri-valent inorganic cation homeostasis	RT		3	1.3	0.077	0.42
	GOTERM_BP_FAT	regulation of cellular localization	RT		3	1.3	0.082	0.44
	GOTERM_BP_FAT	positive regulation of cytokine biosynthetic process	RT		2	0.9	0.088	0.47
	GOTERM_BP_FAT	hemopoietic or lymphoid organ development	RT		3	1.3	0.088	0.46
	GOTERM_BP_FAT	negative regulation of response to external stimulus	RT		2	0.9	0.092	0.47
	GOTERM_BP_FAT	immune system development	RT		3	1.3	0.098	0.49
	GOTERM_BP_FAT	cell-cell adhesion	RT		3	1.3	0.098	0.49
	GOTERM_BP_FAT	immunoglobulin mediated immune response	RT		2	0.9	0.099	0.49
Module 25
Sublist	Category	Term	RT	Genes	Count	%	P-Value	Benjamini
	GOTERM_BP_FAT	defense response	RT		4	1.9	0.04	1
	GOTERM_BP_FAT	neurotransmitter transport	RT		2	1	0.099	1
Module 27
Sublist	Category	Term	RT	Genes	Count	%	P-Value	Benjamini
	GOTERM_BP_FAT	cell motion	RT		9	1.2	0.00011	0.091
	GOTERM_BP_FAT	positive regulation of cell proliferation	RT		8	1.1	0.0003	0.12
	GOTERM_BP_FAT	skeletal system development	RT		7	1	0.00048	0.13
	GOTERM_BP_FAT	cell projection organization	RT		7	1	0.001	0.2
	GOTERM_BP_FAT	cell adhesion	RT		9	1.2	0.0014	0.23
	GOTERM_BP_FAT	biological adhesion	RT		9	1.2	0.0014	0.19
	GOTERM_BP_FAT	response to organic substance	RT		9	1.2	0.0017	0.2
	GOTERM_BP_FAT	secondary metabolic process	RT		4	0.5	0.002	0.2
	GOTERM_BP_FAT	positive regulation of signal transduction	RT		6	0.8	0.0023	0.21
	GOTERM_BP_FAT	axonogenesis	RT		5	0.7	0.0032	0.25
	GOTERM_BP_FAT	regionalization	RT		5	0.7	0.0035	0.25
	GOTERM_BP_FAT	positive regulation of cell communication	RT		6	0.8	0.0037	0.24
	GOTERM_BP_FAT	limb development	RT		4	0.5	0.0042	0.25
	GOTERM_BP_FAT	appendage development	RT		4	0.5	0.0042	0.25
	GOTERM_BP_FAT	cell morphogenesis involved in neuron differentiation	RT		5	0.7	0.0043	0.24
	GOTERM_BP_FAT	neuron projection morphogenesis	RT		5	0.7	0.0046	0.24
	GOTERM_BP_FAT	camera-type eye development	RT		4	0.5	0.0047	0.23
	GOTERM_BP_FAT	axon guidance	RT		4	0.5	0.0047	0.23
	GOTERM_BP_FAT	neural crest cell development	RT		3	0.4	0.0049	0.23
	GOTERM_BP_FAT	neural crest cell differentiation	RT		3	0.4	0.0049	0.23
	GOTERM_BP_FAT	muscle cell differentiation	RT		4	0.5	0.0066	0.28
	GOTERM_BP_FAT	cell morphogenesis involved in differentiation	RT		5	0.7	0.0073	0.29
	GOTERM_BP_FAT	cell projection morphogenesis	RT		5	0.7	0.0074	0.28
	GOTERM_BP_FAT	eye development	RT		4	0.5	0.0084	0.3
	GOTERM_BP_FAT	neuron projection development	RT		5	0.7	0.0087	0.3
	GOTERM_BP_FAT	cell part morphogenesis	RT		5	0.7	0.0087	0.3
	GOTERM_BP_FAT	response to endogenous stimulus	RT		6	0.8	0.0089	0.29
	GOTERM_BP_FAT	positive regulation of gene expression	RT		7	1	0.0096	0.3
	GOTERM_BP_FAT	pattern specification process	RT		5	0.7	0.01	0.3
	GOTERM_BP_FAT	cell-cell adhesion	RT		5	0.7	0.011	0.32
	GOTERM_BP_FAT	regulation of cell proliferation	RT		8	1.1	0.011	0.31
	GOTERM_BP_FAT	mesenchymal cell development	RT		3	0.4	0.011	0.31
	GOTERM_BP_FAT	mesenchymal cell differentiation	RT		3	0.4	0.011	0.31
	GOTERM_BP_FAT	mesenchyme development	RT		3	0.4	0.012	0.31
	GOTERM_BP_FAT	cell proliferation	RT		6	0.8	0.012	0.3
	GOTERM_BP_FAT	neuron differentiation	RT		6	0.8	0.012	0.3
	GOTERM_BP_FAT	positive regulation of macromolecule biosynthetic process	RT		7	1	0.017	0.37
	GOTERM_BP_FAT	positive regulation of transcription, DNA-dependent	RT		6	0.8	0.017	0.37
	GOTERM_BP_FAT	positive regulation of macromolecule metabolic process	RT		8	1.1	0.017	0.37
	GOTERM_BP_FAT	positive regulation of RNA metabolic process	RT		6	0.8	0.018	0.37
	GOTERM_BP_FAT	neural tube development	RT		3	0.4	0.02	0.39
	GOTERM_BP_FAT	eye morphogenesis	RT		3	0.4	0.02	0.39
	GOTERM_BP_FAT	positive regulation of cellular biosynthetic process	RT		7	1	0.02	0.38
	GOTERM_BP_FAT	positive regulation of biosynthetic process	RT		7	1	0.022	0.4
	GOTERM_BP_FAT	neuron development	RT		5	0.7	0.022	0.4
	GOTERM_BP_FAT	negative regulation of striated muscle development	RT		2	0.3	0.025	0.43
	GOTERM_BP_FAT	response to glucocorticoid stimulus	RT		3	0.4	0.025	0.42
	GOTERM_BP_FAT	cell morphogenesis	RT		5	0.7	0.026	0.42
	GOTERM_BP_FAT	negative regulation of muscle development	RT		2	0.3	0.028	0.44
	GOTERM_BP_FAT	positive regulation of transcription from RNA polymerase II promoter	RT		5	0.7	0.03	0.45
	GOTERM_BP_FAT	response to corticosteroid stimulus	RT		3	0.4	0.03	0.45
	GOTERM_BP_FAT	heart development	RT		4	0.5	0.031	0.45
	GOTERM_BP_FAT	negative regulation of cell differentiation	RT		4	0.5	0.031	0.45
	GOTERM_BP_FAT	developmental growth	RT		3	0.4	0.031	0.44
	GOTERM_BP_FAT	epithelial cell proliferation	RT		2	0.3	0.031	0.44
	GOTERM_BP_FAT	striated muscle cell differentiation	RT		3	0.4	0.032	0.43
	GOTERM_BP_FAT	positive regulation of transcription	RT		6	0.8	0.032	0.43
	GOTERM_BP_FAT	positive regulation of cell migration	RT		3	0.4	0.032	0.43
	GOTERM_BP_FAT	tube development	RT		4	0.5	0.033	0.42
	GOTERM_BP_FAT	sensory organ development	RT		4	0.5	0.036	0.45
	GOTERM_BP_FAT	cellular component morphogenesis	RT		5	0.7	0.037	0.45
	GOTERM_BP_FAT	kidney development	RT		3	0.4	0.037	0.45
	GOTERM_BP_FAT	positive regulation of cell motion	RT		3	0.4	0.039	0.46
	GOTERM_BP_FAT	positive regulation of locomotion	RT		3	0.4	0.039	0.46
	GOTERM_BP_FAT	limb morphogenesis	RT		3	0.4	0.039	0.46
	GOTERM_BP_FAT	appendage morphogenesis	RT		3	0.4	0.039	0.46
	GOTERM_BP_FAT	dorsal/ventral neural tube patterning	RT		2	0.3	0.044	0.49
	GOTERM_BP_FAT	regulation of chondrocyte differentiation	RT		2	0.3	0.044	0.49
	GOTERM_BP_FAT	negative regulation of cell communication	RT		4	0.5	0.044	0.48
	GOTERM_BP_FAT	hormone metabolic process	RT		3	0.4	0.045	0.48
	GOTERM_BP_FAT	positive regulation of nucleobase, nucleoside, nucleotide and nucleic acid metabolic process	RT		6	0.8	0.047	0.49
	GOTERM_BP_FAT	urogenital system development	RT		3	0.4	0.048	0.5
	GOTERM_BP_FAT	positive regulation of Ras protein signal transduction	RT		2	0.3	0.05	0.51
	GOTERM_BP_FAT	positive regulation of nitrogen compound metabolic process	RT		6	0.8	0.052	0.52
	GOTERM_BP_FAT	positive regulation of small GTPase mediated signal transduction	RT		2	0.3	0.053	0.52
	GOTERM_BP_FAT	cell migration	RT		4	0.5	0.057	0.54
	GOTERM_BP_FAT	myoblast differentiation	RT		2	0.3	0.059	0.54
	GOTERM_BP_FAT	regulation of phosphorylation	RT		5	0.7	0.06	0.55
	GOTERM_BP_FAT	tube morphogenesis	RT		3	0.4	0.062	0.55
	GOTERM_BP_FAT	rhythmic process	RT		3	0.4	0.062	0.55
	GOTERM_BP_FAT	neural tube patterning	RT		2	0.3	0.065	0.56
	GOTERM_BP_FAT	regulation of phosphate metabolic process	RT		5	0.7	0.067	0.57
	GOTERM_BP_FAT	regulation of phosphorus metabolic process	RT		5	0.7	0.067	0.57
	GOTERM_BP_FAT	gland development	RT		3	0.4	0.068	0.57
	GOTERM_BP_FAT	diterpenoid metabolic process	RT		2	0.3	0.071	0.58
	GOTERM_BP_FAT	lens development in camera-type eye	RT		2	0.3	0.071	0.58
	GOTERM_BP_FAT	neural crest cell migration	RT		2	0.3	0.071	0.58
	GOTERM_BP_FAT	retinoid metabolic process	RT		2	0.3	0.071	0.58
	GOTERM_BP_FAT	cell fate commitment	RT		3	0.4	0.072	0.58
	GOTERM_BP_FAT	cell motility	RT		4	0.5	0.073	0.58
	GOTERM_BP_FAT	localization of cell	RT		4	0.5	0.073	0.58
	GOTERM_BP_FAT	response to acid	RT		2	0.3	0.074	0.58
	GOTERM_BP_FAT	terpenoid metabolic process	RT		2	0.3	0.077	0.59
	GOTERM_BP_FAT	chemical homeostasis	RT		5	0.7	0.079	0.6
	GOTERM_BP_FAT	regulation of transcription from RNA polymerase II promoter	RT		6	0.8	0.079	0.59
	GOTERM_BP_FAT	positive regulation of JAK-STAT cascade	RT		2	0.3	0.08	0.59
	GOTERM_BP_FAT	regulation of hormone levels	RT		3	0.4	0.083	0.6
	GOTERM_BP_FAT	regulation of neurological system process	RT		3	0.4	0.085	0.61
	GOTERM_BP_FAT	positive regulation of cell-substrate adhesion	RT		2	0.3	0.085	0.61
	GOTERM_BP_FAT	pituitary gland development	RT		2	0.3	0.085	0.61
	GOTERM_BP_FAT	chordate embryonic development	RT		4	0.5	0.088	0.61
	GOTERM_BP_FAT	homeostatic process	RT		6	0.8	0.088	0.61
	GOTERM_BP_FAT	embryonic development ending in birth or egg hatching	RT		4	0.5	0.089	0.61
	GOTERM_BP_FAT	regulation of response to external stimulus	RT		3	0.4	0.091	0.61
	GOTERM_BP_FAT	positive regulation of smooth muscle cell proliferation	RT		2	0.3	0.094	0.62
	GOTERM_BP_FAT	extracellular structure organization	RT		3	0.4	0.095	0.62
	GOTERM_BP_FAT	positive regulation of protein kinase cascade	RT		3	0.4	0.099	0.63
Module 28
Sublist	Category	Term	RT	Genes	Count	%	P-Value	Benjamini
	GOTERM_BP_FAT	immune response	RT		17	4.3	1.3e-10	6.9e-08
	GOTERM_BP_FAT	antigen processing and presentation	RT		6	1.5	6.2e-06	0.0017
	GOTERM_BP_FAT	chemotaxis	RT		5	1.3	0.0016	0.25
	GOTERM_BP_FAT	taxis	RT		5	1.3	0.0016	0.25
	GOTERM_BP_FAT	defense response	RT		8	2	0.003	0.33
	GOTERM_BP_FAT	behavior	RT		7	1.8	0.0035	0.31
	GOTERM_BP_FAT	positive regulation of immune system process	RT		5	1.3	0.0067	0.45
	GOTERM_BP_FAT	locomotory behavior	RT		5	1.3	0.011	0.57
	GOTERM_BP_FAT	cell-cell signaling	RT		7	1.8	0.011	0.53
	GOTERM_BP_FAT	inflammatory response	RT		5	1.3	0.019	0.69
	GOTERM_BP_FAT	positive regulation of T cell activation	RT		3	0.8	0.024	0.73
	GOTERM_BP_FAT	adaptive immune response	RT		3	0.8	0.025	0.71
	GOTERM_BP_FAT	adaptive immune response based on somatic recombination of immune receptors built from immunoglobulin superfamily domains	RT		3	0.8	0.025	0.71
	GOTERM_BP_FAT	positive regulation of interferon-gamma production	RT		2	0.5	0.034	0.79
	GOTERM_BP_FAT	positive regulation of lymphocyte activation	RT		3	0.8	0.038	0.8
	GOTERM_BP_FAT	regulation of immune effector process	RT		3	0.8	0.041	0.8
	GOTERM_BP_FAT	positive regulation of leukocyte activation	RT		3	0.8	0.045	0.81
	GOTERM_BP_FAT	bone resorption	RT		2	0.5	0.047	0.8
	GOTERM_BP_FAT	positive regulation of cell activation	RT		3	0.8	0.048	0.79
	GOTERM_BP_FAT	regulation of T cell activation	RT		3	0.8	0.053	0.8
	GOTERM_BP_FAT	cell activation	RT		4	1	0.063	0.84
	GOTERM_BP_FAT	positive regulation of nitric oxide biosynthetic process	RT		2	0.5	0.065	0.83
	GOTERM_BP_FAT	bone remodeling	RT		2	0.5	0.065	0.83
	GOTERM_BP_FAT	regulation of leukocyte mediated cytotoxicity	RT		2	0.5	0.077	0.87
	GOTERM_BP_FAT	response to organic substance	RT		6	1.5	0.077	0.86
	GOTERM_BP_FAT	regulation of lymphocyte activation	RT		3	0.8	0.08	0.86
	GOTERM_BP_FAT	regulation of nitric oxide biosynthetic process	RT		2	0.5	0.082	0.85
	GOTERM_BP_FAT	regulation of cell killing	RT		2	0.5	0.085	0.85
	GOTERM_BP_FAT	response to wounding	RT		5	1.3	0.087	0.85
	GOTERM_BP_FAT	regulation of interferon-gamma production	RT		2	0.5	0.091	0.85
	GOTERM_BP_FAT	regulation of leukocyte activation	RT		3	0.8	0.098	0.86
	GOTERM_BP_FAT	antigen processing and presentation of peptide or polysaccharide antigen via MHC class II	RT		2	0.5	0.1	0.86
Module 29
Sublist	Category	Term	RT	Genes	Count	%	P-Value	Benjamini
	GOTERM_BP_FAT	sexual reproduction	RT		8	1.7	7.5e-06	0.005
	GOTERM_BP_FAT	gamete generation	RT		7	1.5	3.9e-05	0.013
	GOTERM_BP_FAT	reproductive process in a multicellular organism	RT		7	1.5	0.00013	0.028
	GOTERM_BP_FAT	multicellular organism reproduction	RT		7	1.5	0.00013	0.028
	GOTERM_BP_FAT	spermatogenesis	RT		6	1.3	0.00014	0.024
	GOTERM_BP_FAT	male gamete generation	RT		6	1.3	0.00014	0.024
	GOTERM_BP_FAT	reproductive cellular process	RT		4	0.9	0.0025	0.28
	GOTERM_BP_FAT	regulation of ossification	RT		3	0.6	0.0077	0.58
	GOTERM_BP_FAT	reproductive developmental process	RT		4	0.9	0.0095	0.6
	GOTERM_BP_FAT	germ cell development	RT		3	0.6	0.013	0.65
	GOTERM_BP_FAT	negative regulation of osteoblast differentiation	RT		2	0.4	0.024	0.83
	GOTERM_BP_FAT	vitamin transport	RT		2	0.4	0.04	0.94
	GOTERM_BP_FAT	regulation of cell-matrix adhesion	RT		2	0.4	0.045	0.94
	GOTERM_BP_FAT	regulation of osteoblast differentiation	RT		2	0.4	0.071	0.98
	GOTERM_BP_FAT	pigment metabolic process	RT		2	0.4	0.074	0.98
	GOTERM_BP_FAT	regulation of cell-substrate adhesion	RT		2	0.4	0.075	0.98
	GOTERM_BP_FAT	spermatid development	RT		2	0.4	0.088	0.98
	GOTERM_BP_FAT	spermatid differentiation	RT		2	0.4	0.093	0.98
	GOTERM_BP_FAT	single fertilization	RT		2	0.4	0.097	0.98
	GOTERM_BP_FAT	response to toxin	RT		2	0.4	0.099	0.98
Module 30
Sublist	Category	Term	RT	Genes	Count	%	P-Value	Benjamini
	GOTERM_BP_FAT	regulation of inflammatory response	RT		3	1.8	0.0023	0.59
	GOTERM_BP_FAT	intracellular signaling cascade	RT		6	3.5	0.0047	0.59
	GOTERM_BP_FAT	positive regulation of lipid storage	RT		2	1.2	0.0086	0.67
	GOTERM_BP_FAT	regulation of response to external stimulus	RT		3	1.8	0.0098	0.61
	GOTERM_BP_FAT	positive regulation of foam cell differentiation	RT		2	1.2	0.012	0.62
	GOTERM_BP_FAT	lipid storage	RT		2	1.2	0.017	0.67
	GOTERM_BP_FAT	positive regulation of cell differentiation	RT		3	1.8	0.02	0.66
	GOTERM_BP_FAT	regulation of lipid storage	RT		2	1.2	0.02	0.62
	GOTERM_BP_FAT	heterophilic cell adhesion	RT		2	1.2	0.021	0.59
	GOTERM_BP_FAT	actin filament-based process	RT		3	1.8	0.022	0.57
	GOTERM_BP_FAT	regulation of foam cell differentiation	RT		2	1.2	0.024	0.57
	GOTERM_BP_FAT	cell adhesion	RT		4	2.3	0.027	0.58
	GOTERM_BP_FAT	biological adhesion	RT		4	2.3	0.027	0.55
	GOTERM_BP_FAT	positive regulation of developmental process	RT		3	1.8	0.028	0.54
	GOTERM_BP_FAT	positive regulation of inflammatory response	RT		2	1.2	0.028	0.52
	GOTERM_BP_FAT	positive regulation of response to external stimulus	RT		2	1.2	0.06	0.77
	GOTERM_BP_FAT	regulation of epithelial cell proliferation	RT		2	1.2	0.066	0.79
	GOTERM_BP_FAT	positive regulation of defense response	RT		2	1.2	0.068	0.78
	GOTERM_BP_FAT	regulation of vesicle-mediated transport	RT		2	1.2	0.088	0.84
	GOTERM_BP_FAT	response to wounding	RT		3	1.8	0.09	0.83
Module 31
Sublist	Category	Term	RT	Genes	Count	%	P-Value	Benjamini
	GOTERM_BP_FAT	complement activation, classical pathway	RT		3	0.8	0.0021	0.61
	GOTERM_BP_FAT	humoral immune response mediated by circulating immunoglobulin	RT		3	0.8	0.0024	0.41
	GOTERM_BP_FAT	complement activation	RT		3	0.8	0.0044	0.48
	GOTERM_BP_FAT	activation of plasma proteins involved in acute inflammatory response	RT		3	0.8	0.0046	0.4
	GOTERM_BP_FAT	immunoglobulin mediated immune response	RT		3	0.8	0.0072	0.47
	GOTERM_BP_FAT	B cell mediated immunity	RT		3	0.8	0.0077	0.43
	GOTERM_BP_FAT	lymphocyte mediated immunity	RT		3	0.8	0.012	0.53
	GOTERM_BP_FAT	adaptive immune response based on somatic recombination of immune receptors built from immunoglobulin superfamily domains	RT		3	0.8	0.014	0.55
	GOTERM_BP_FAT	adaptive immune response	RT		3	0.8	0.014	0.55
	GOTERM_BP_FAT	humoral immune response	RT		3	0.8	0.015	0.52
	GOTERM_BP_FAT	leukocyte mediated immunity	RT		3	0.8	0.018	0.54
	GOTERM_BP_FAT	protein maturation by peptide bond cleavage	RT		3	0.8	0.018	0.54
	GOTERM_BP_FAT	activation of immune response	RT		3	0.8	0.021	0.57
	GOTERM_BP_FAT	acute inflammatory response	RT		3	0.8	0.022	0.56
	GOTERM_BP_FAT	protein processing	RT		3	0.8	0.029	0.63
	GOTERM_BP_FAT	protein maturation	RT		3	0.8	0.034	0.66
	GOTERM_BP_FAT	response to wounding	RT		5	1.4	0.035	0.65
	GOTERM_BP_FAT	immune effector process	RT		3	0.8	0.04	0.67
	GOTERM_BP_FAT	innate immune response	RT		3	0.8	0.042	0.67
	GOTERM_BP_FAT	positive regulation of immune response	RT		3	0.8	0.046	0.68
	GOTERM_BP_FAT	intracellular signaling cascade	RT		7	1.9	0.071	0.82
	GOTERM_BP_FAT	negative regulation of protein complex assembly	RT		2	0.5	0.077	0.83
Module 33
Sublist	Category	Term	RT	Genes	Count	%	P-Value	Benjamini
	GOTERM_BP_FAT	skeletal system development	RT		11	1.5	3.7e-07	0.00033
	GOTERM_BP_FAT	extracellular structure organization	RT		7	0.9	4e-05	0.018
	GOTERM_BP_FAT	heart development	RT		7	0.9	0.00019	0.054
	GOTERM_BP_FAT	tube development	RT		7	0.9	0.00021	0.046
	GOTERM_BP_FAT	cell adhesion	RT		11	1.5	0.00033	0.058
	GOTERM_BP_FAT	biological adhesion	RT		11	1.5	0.00034	0.049
	GOTERM_BP_FAT	respiratory tube development	RT		5	0.7	0.00067	0.082
	GOTERM_BP_FAT	extracellular matrix organization	RT		5	0.7	0.00072	0.078
	GOTERM_BP_FAT	peptidyl-tyrosine phosphorylation	RT		4	0.5	0.00077	0.073
	GOTERM_BP_FAT	regulation of cell proliferation	RT		11	1.5	0.00083	0.072
	GOTERM_BP_FAT	peptidyl-tyrosine modification	RT		4	0.5	0.00087	0.068
	GOTERM_BP_FAT	regionalization	RT		6	0.8	0.001	0.073
	GOTERM_BP_FAT	positive regulation of cell proliferation	RT		8	1.1	0.0011	0.072
	GOTERM_BP_FAT	odontogenesis	RT		4	0.5	0.0012	0.075
	GOTERM_BP_FAT	branching morphogenesis of a tube	RT		4	0.5	0.0021	0.12
	GOTERM_BP_FAT	anterior/posterior pattern formation	RT		5	0.7	0.0022	0.11
	GOTERM_BP_FAT	morphogenesis of a branching structure	RT		4	0.5	0.003	0.15
	GOTERM_BP_FAT	pattern specification process	RT		6	0.8	0.0038	0.17
	GOTERM_BP_FAT	positive regulation of JAK-STAT cascade	RT		3	0.4	0.0046	0.2
	GOTERM_BP_FAT	developmental growth	RT		4	0.5	0.0048	0.19
	GOTERM_BP_FAT	positive regulation of cell migration	RT		4	0.5	0.0051	0.2
	GOTERM_BP_FAT	positive regulation of cell motion	RT		4	0.5	0.0066	0.24
	GOTERM_BP_FAT	positive regulation of locomotion	RT		4	0.5	0.0066	0.24
	GOTERM_BP_FAT	lung development	RT		4	0.5	0.0068	0.23
	GOTERM_BP_FAT	regulation of striated muscle cell differentiation	RT		3	0.4	0.0069	0.23
	GOTERM_BP_FAT	limb development	RT		4	0.5	0.0076	0.24
	GOTERM_BP_FAT	appendage development	RT		4	0.5	0.0076	0.24
	GOTERM_BP_FAT	respiratory system development	RT		4	0.5	0.0087	0.26
	GOTERM_BP_FAT	regulation of JAK-STAT cascade	RT		3	0.4	0.0087	0.25
	GOTERM_BP_FAT	chordate embryonic development	RT		6	0.8	0.0093	0.26
	GOTERM_BP_FAT	skeletal system morphogenesis	RT		4	0.5	0.0096	0.26
	GOTERM_BP_FAT	embryonic development ending in birth or egg hatching	RT		6	0.8	0.0097	0.25
	GOTERM_BP_FAT	negative regulation of cell differentiation	RT		5	0.7	0.01	0.25
	GOTERM_BP_FAT	regulation of muscle cell differentiation	RT		3	0.4	0.01	0.25
	GOTERM_BP_FAT	odontogenesis of dentine-containing tooth	RT		3	0.4	0.01	0.25
	GOTERM_BP_FAT	sulfur metabolic process	RT		4	0.5	0.01	0.24
	GOTERM_BP_FAT	muscle cell differentiation	RT		4	0.5	0.012	0.27
	GOTERM_BP_FAT	proteoglycan metabolic process	RT		3	0.4	0.012	0.27
	GOTERM_BP_FAT	tube morphogenesis	RT		4	0.5	0.013	0.29
	GOTERM_BP_FAT	gland development	RT		4	0.5	0.016	0.32
	GOTERM_BP_FAT	response to estradiol stimulus	RT		3	0.4	0.019	0.36
	GOTERM_BP_FAT	forebrain development	RT		4	0.5	0.022	0.39
	GOTERM_BP_FAT	negative regulation of myoblast differentiation	RT		2	0.3	0.023	0.41
	GOTERM_BP_FAT	mammary gland development	RT		3	0.4	0.025	0.43
	GOTERM_BP_FAT	gliogenesis	RT		3	0.4	0.027	0.44
	GOTERM_BP_FAT	regulation of cell migration	RT		4	0.5	0.028	0.45
	GOTERM_BP_FAT	regulation of peptidyl-tyrosine phosphorylation	RT		3	0.4	0.029	0.45
	GOTERM_BP_FAT	regulation of protein amino acid phosphorylation	RT		4	0.5	0.03	0.46
	GOTERM_BP_FAT	in utero embryonic development	RT		4	0.5	0.032	0.46
	GOTERM_BP_FAT	growth	RT		4	0.5	0.035	0.49
	GOTERM_BP_FAT	regulation of phosphorylation	RT		6	0.8	0.035	0.49
	GOTERM_BP_FAT	cell motion	RT		6	0.8	0.038	0.5
	GOTERM_BP_FAT	regulation of insulin-like growth factor receptor signaling pathway	RT		2	0.3	0.039	0.5
	GOTERM_BP_FAT	positive regulation of tyrosine phosphorylation of Stat5 protein	RT		2	0.3	0.039	0.5
	GOTERM_BP_FAT	regulation of locomotion	RT		4	0.5	0.039	0.5
	GOTERM_BP_FAT	regulation of cell motion	RT		4	0.5	0.04	0.5
	GOTERM_BP_FAT	regulation of phosphorus metabolic process	RT		6	0.8	0.041	0.5
	GOTERM_BP_FAT	regulation of phosphate metabolic process	RT		6	0.8	0.041	0.5
	GOTERM_BP_FAT	regulation of myoblast differentiation	RT		2	0.3	0.042	0.51
	GOTERM_BP_FAT	forebrain regionalization	RT		2	0.3	0.042	0.51
	GOTERM_BP_FAT	regulation of growth	RT		5	0.7	0.044	0.52
	GOTERM_BP_FAT	enzyme linked receptor protein signaling pathway	RT		5	0.7	0.045	0.52
	GOTERM_BP_FAT	protein import into nucleus	RT		3	0.4	0.045	0.51
	GOTERM_BP_FAT	embryonic gut development	RT		2	0.3	0.046	0.52
	GOTERM_BP_FAT	striated muscle cell differentiation	RT		3	0.4	0.047	0.51
	GOTERM_BP_FAT	nuclear import	RT		3	0.4	0.047	0.51
	GOTERM_BP_FAT	negative regulation of gene expression	RT		6	0.8	0.047	0.51
	GOTERM_BP_FAT	positive regulation of protein amino acid phosphorylation	RT		3	0.4	0.047	0.51
	GOTERM_BP_FAT	muscle organ development	RT		4	0.5	0.05	0.52
	GOTERM_BP_FAT	regulation of tyrosine phosphorylation of Stat5 protein	RT		2	0.3	0.05	0.52
	GOTERM_BP_FAT	protein localization in nucleus	RT		3	0.4	0.052	0.53
	GOTERM_BP_FAT	negative regulation of cell proliferation	RT		5	0.7	0.053	0.52
	GOTERM_BP_FAT	regulation of chondrocyte differentiation	RT		2	0.3	0.053	0.53
	GOTERM_BP_FAT	kidney development	RT		3	0.4	0.054	0.53
	GOTERM_BP_FAT	positive regulation of phosphorylation	RT		3	0.4	0.055	0.53
	GOTERM_BP_FAT	negative regulation of signal transduction	RT		4	0.5	0.056	0.52
	GOTERM_BP_FAT	transmembrane receptor protein tyrosine kinase signaling pathway	RT		4	0.5	0.057	0.53
	GOTERM_BP_FAT	limb morphogenesis	RT		3	0.4	0.057	0.53
	GOTERM_BP_FAT	appendage morphogenesis	RT		3	0.4	0.057	0.53
	GOTERM_BP_FAT	positive regulation of phosphate metabolic process	RT		3	0.4	0.058	0.53
	GOTERM_BP_FAT	positive regulation of phosphorus metabolic process	RT		3	0.4	0.058	0.53
	GOTERM_BP_FAT	sensory organ development	RT		4	0.5	0.06	0.53
	GOTERM_BP_FAT	male genitalia development	RT		2	0.3	0.061	0.53
	GOTERM_BP_FAT	negative regulation of muscle cell differentiation	RT		2	0.3	0.061	0.53
	GOTERM_BP_FAT	response to estrogen stimulus	RT		3	0.4	0.064	0.54
	GOTERM_BP_FAT	camera-type eye development	RT		3	0.4	0.066	0.55
	GOTERM_BP_FAT	chondroitin sulfate proteoglycan metabolic process	RT		2	0.3	0.068	0.56
	GOTERM_BP_FAT	urogenital system development	RT		3	0.4	0.069	0.56
	GOTERM_BP_FAT	negative regulation of cell communication	RT		4	0.5	0.073	0.58
	GOTERM_BP_FAT	lung alveolus development	RT		2	0.3	0.083	0.62
	GOTERM_BP_FAT	ureteric bud morphogenesis	RT		2	0.3	0.083	0.62
	GOTERM_BP_FAT	branching involved in ureteric bud morphogenesis	RT		2	0.3	0.083	0.62
	GOTERM_BP_FAT	bone development	RT		3	0.4	0.084	0.62
	GOTERM_BP_FAT	genitalia development	RT		2	0.3	0.086	0.63
	GOTERM_BP_FAT	endocrine process	RT		2	0.3	0.086	0.63
	GOTERM_BP_FAT	positive regulation of tyrosine phosphorylation of STAT protein	RT		2	0.3	0.086	0.63
	GOTERM_BP_FAT	development of primary sexual characteristics	RT		3	0.4	0.088	0.63
	GOTERM_BP_FAT	rhythmic process	RT		3	0.4	0.09	0.63
	GOTERM_BP_FAT	neuron differentiation	RT		5	0.7	0.092	0.64
	GOTERM_BP_FAT	protein import	RT		3	0.4	0.093	0.64
	GOTERM_BP_FAT	regulation of skeletal muscle fiber development	RT		2	0.3	0.094	0.64
	GOTERM_BP_FAT	embryonic digit morphogenesis	RT		2	0.3	0.094	0.64
	GOTERM_BP_FAT	eye development	RT		3	0.4	0.094	0.63
	GOTERM_BP_FAT	Wnt receptor signaling pathway	RT		3	0.4	0.096	0.64
	GOTERM_BP_FAT	positive regulation of nucleobase, nucleoside, nucleotide and nucleic acid metabolic process	RT		6	0.8	0.096	0.63
	GOTERM_BP_FAT	positive regulation of fibroblast proliferation	RT		2	0.3	0.097	0.63
	GOTERM_BP_FAT	regulation of cell death	RT		7	0.9	0.098	0.63
Module 32
Sublist	Category	Term	RT	Genes	Count	%	P-Value	Benjamini
	GOTERM_BP_FAT	regulation of cellular protein metabolic process	RT		3	2	0.084	1
Module 34
Sublist	Category	Term	RT	Genes	Count	%	P-Value	Benjamini
	GOTERM_BP_FAT	skeletal system development	RT		5	1.7	0.0022	0.59
	GOTERM_BP_FAT	osteoblast differentiation	RT		3	1	0.0025	0.39
	GOTERM_BP_FAT	negative regulation of macromolecule biosynthetic process	RT		5	1.7	0.015	0.86
	GOTERM_BP_FAT	negative regulation of cellular biosynthetic process	RT		5	1.7	0.016	0.8
	GOTERM_BP_FAT	negative regulation of biosynthetic process	RT		5	1.7	0.017	0.75
	GOTERM_BP_FAT	ossification	RT		3	1	0.018	0.69
	GOTERM_BP_FAT	bone development	RT		3	1	0.02	0.68
	GOTERM_BP_FAT	negative regulation of macromolecule metabolic process	RT		5	1.7	0.038	0.86
	GOTERM_BP_FAT	growth	RT		3	1	0.041	0.85
	GOTERM_BP_FAT	negative regulation of transcription	RT		4	1.3	0.046	0.85
	GOTERM_BP_FAT	embryo implantation	RT		2	0.7	0.052	0.86
	GOTERM_BP_FAT	negative regulation of gene expression	RT		4	1.3	0.058	0.86
	GOTERM_BP_FAT	negative regulation of nucleobase, nucleoside, nucleotide and nucleic acid metabolic process	RT		4	1.3	0.061	0.85
	GOTERM_BP_FAT	negative regulation of nitrogen compound metabolic process	RT		4	1.3	0.063	0.84
	GOTERM_BP_FAT	positive regulation of transcription	RT		4	1.3	0.076	0.88
	GOTERM_BP_FAT	positive regulation of gene expression	RT		4	1.3	0.082	0.88
	GOTERM_BP_FAT	positive regulation of nucleobase, nucleoside, nucleotide and nucleic acid metabolic process	RT		4	1.3	0.096	0.91
Module 35
Sublist	Category	Term	RT	Genes	Count	%	P-Value	Benjamini
	GOTERM_BP_FAT	positive regulation of cyclin-dependent protein kinase activity	RT		2	0.7	0.0047	0.69
	GOTERM_BP_FAT	regulation of cell proliferation	RT		4	1.4	0.0088	0.66
	GOTERM_BP_FAT	positive regulation of macromolecule metabolic process	RT		4	1.4	0.011	0.6
	GOTERM_BP_FAT	liver development	RT		2	0.7	0.031	0.85
	GOTERM_BP_FAT	regulation of cyclin-dependent protein kinase activity	RT		2	0.7	0.031	0.79
	GOTERM_BP_FAT	G1/S transition of mitotic cell cycle	RT		2	0.7	0.033	0.74
	GOTERM_BP_FAT	positive regulation of cell cycle	RT		2	0.7	0.033	0.69
	GOTERM_BP_FAT	positive regulation of catalytic activity	RT		3	1.1	0.035	0.67
	GOTERM_BP_FAT	response to ethanol	RT		2	0.7	0.037	0.64
	GOTERM_BP_FAT	positive regulation of molecular function	RT		3	1.1	0.044	0.67
	GOTERM_BP_FAT	positive regulation of protein amino acid phosphorylation	RT		2	0.7	0.051	0.69
	GOTERM_BP_FAT	positive regulation of nitrogen compound metabolic process	RT		3	1.1	0.052	0.67
	GOTERM_BP_FAT	positive regulation of phosphorylation	RT		2	0.7	0.056	0.66
	GOTERM_BP_FAT	positive regulation of phosphate metabolic process	RT		2	0.7	0.058	0.65
	GOTERM_BP_FAT	positive regulation of phosphorus metabolic process	RT		2	0.7	0.058	0.65
	GOTERM_BP_FAT	positive regulation of cellular biosynthetic process	RT		3	1.1	0.059	0.63
	GOTERM_BP_FAT	interphase of mitotic cell cycle	RT		2	0.7	0.059	0.61
	GOTERM_BP_FAT	positive regulation of biosynthetic process	RT		3	1.1	0.06	0.59
	GOTERM_BP_FAT	response to estrogen stimulus	RT		2	0.7	0.06	0.57
	GOTERM_BP_FAT	interphase	RT		2	0.7	0.061	0.56
	GOTERM_BP_FAT	gonad development	RT		2	0.7	0.064	0.56
	GOTERM_BP_FAT	response to organic cyclic substance	RT		2	0.7	0.069	0.57
	GOTERM_BP_FAT	reproductive structure development	RT		2	0.7	0.072	0.57
	GOTERM_BP_FAT	development of primary sexual characteristics	RT		2	0.7	0.073	0.55
	GOTERM_BP_FAT	sex differentiation	RT		2	0.7	0.086	0.6
	GOTERM_BP_FAT	regulation of protein amino acid phosphorylation	RT		2	0.7	0.098	0.64
Module 36
Sublist	Category	Term	RT	Genes	Count	%	P-Value	Benjamini
	GOTERM_BP_FAT	acute inflammatory response	RT		6	1	4.3e-05	0.027
	GOTERM_BP_FAT	response to wounding	RT		10	1.7	0.00022	0.068
	GOTERM_BP_FAT	inflammatory response	RT		8	1.3	0.00029	0.059
	GOTERM_BP_FAT	complement activation	RT		4	0.7	0.00062	0.092
	GOTERM_BP_FAT	activation of plasma proteins involved in acute inflammatory response	RT		4	0.7	0.00066	0.08
	GOTERM_BP_FAT	innate immune response	RT		5	0.8	0.0022	0.21
	GOTERM_BP_FAT	positive regulation of immune system process	RT		6	1	0.0025	0.2
	GOTERM_BP_FAT	defense response	RT		9	1.5	0.0029	0.2
	GOTERM_BP_FAT	adaptive immune response based on somatic recombination of immune receptors built from immunoglobulin superfamily domains	RT		4	0.7	0.0036	0.22
	GOTERM_BP_FAT	adaptive immune response	RT		4	0.7	0.0036	0.22
	GOTERM_BP_FAT	humoral immune response	RT		4	0.7	0.0038	0.21
	GOTERM_BP_FAT	protein maturation by peptide bond cleavage	RT		4	0.7	0.0049	0.24
	GOTERM_BP_FAT	immune response	RT		9	1.5	0.0057	0.26
	GOTERM_BP_FAT	complement activation, classical pathway	RT		3	0.5	0.0059	0.25
	GOTERM_BP_FAT	activation of immune response	RT		4	0.7	0.0062	0.24
	GOTERM_BP_FAT	humoral immune response mediated by circulating immunoglobulin	RT		3	0.5	0.0068	0.25
	GOTERM_BP_FAT	protein processing	RT		4	0.7	0.01	0.33
	GOTERM_BP_FAT	protein maturation	RT		4	0.7	0.013	0.38
	GOTERM_BP_FAT	immune effector process	RT		4	0.7	0.016	0.44
	GOTERM_BP_FAT	immunoglobulin mediated immune response	RT		3	0.5	0.02	0.48
	GOTERM_BP_FAT	positive regulation of immune response	RT		4	0.7	0.02	0.47
	GOTERM_BP_FAT	B cell mediated immunity	RT		3	0.5	0.021	0.47
	GOTERM_BP_FAT	lymphocyte mediated immunity	RT		3	0.5	0.032	0.6
	GOTERM_BP_FAT	leukocyte mediated immunity	RT		3	0.5	0.046	0.72
	GOTERM_BP_FAT	complement activation, alternative pathway	RT		2	0.3	0.058	0.79
	GOTERM_BP_FAT	chromatin organization	RT		5	0.8	0.064	0.81
	GOTERM_BP_FAT	positive regulation of response to stimulus	RT		4	0.7	0.068	0.82
	GOTERM_BP_FAT	regulation of T cell activation	RT		3	0.5	0.079	0.85
	GOTERM_BP_FAT	regulation of cellular component size	RT		4	0.7	0.094	0.89
Module 37
Sublist	Category	Term	RT	Genes	Count	%	P-Value	Benjamini
	GOTERM_BP_FAT	neuron projection development	RT		13	0.9	4.9e-07	0.00064
	GOTERM_BP_FAT	neuron projection morphogenesis	RT		12	0.8	5.8e-07	0.00038
	GOTERM_BP_FAT	cell projection organization	RT		15	1	6.4e-07	0.00028
	GOTERM_BP_FAT	cell projection morphogenesis	RT		12	0.8	2.3e-06	0.00076
	GOTERM_BP_FAT	cell part morphogenesis	RT		12	0.8	3.5e-06	0.00092
	GOTERM_BP_FAT	regulation of cell proliferation	RT		20	1.3	5.6e-06	0.0012
	GOTERM_BP_FAT	neuron development	RT		13	0.9	9e-06	0.0017
	GOTERM_BP_FAT	cell motion	RT		15	1	1.3e-05	0.0021
	GOTERM_BP_FAT	cell morphogenesis	RT		13	0.9	1.5e-05	0.0022
	GOTERM_BP_FAT	axonogenesis	RT		10	0.7	1.5e-05	0.002
	GOTERM_BP_FAT	response to organic substance	RT		18	1.2	2.5e-05	0.003
	GOTERM_BP_FAT	cell morphogenesis involved in neuron differentiation	RT		10	0.7	2.8e-05	0.0031
	GOTERM_BP_FAT	cellular component morphogenesis	RT		13	0.9	4.3e-05	0.0044
	GOTERM_BP_FAT	cell morphogenesis involved in differentiation	RT		10	0.7	9.3e-05	0.0087
	GOTERM_BP_FAT	neuron differentiation	RT		13	0.9	0.00011	0.0097
	GOTERM_BP_FAT	heart development	RT		9	0.6	0.00022	0.018
	GOTERM_BP_FAT	negative regulation of cell differentiation	RT		9	0.6	0.00022	0.017
	GOTERM_BP_FAT	response to glucocorticoid stimulus	RT		6	0.4	0.0003	0.022
	GOTERM_BP_FAT	regulation of apoptosis	RT		17	1.1	0.00032	0.022
	GOTERM_BP_FAT	negative regulation of apoptosis	RT		11	0.7	0.00033	0.022
	GOTERM_BP_FAT	regulation of programmed cell death	RT		17	1.1	0.00036	0.022
	GOTERM_BP_FAT	negative regulation of programmed cell death	RT		11	0.7	0.00037	0.022
	GOTERM_BP_FAT	regulation of cell death	RT		17	1.1	0.00038	0.021
	GOTERM_BP_FAT	negative regulation of cell death	RT		11	0.7	0.00038	0.021
	GOTERM_BP_FAT	positive regulation of signal transduction	RT		10	0.7	0.00038	0.02
	GOTERM_BP_FAT	negative regulation of cell proliferation	RT		11	0.7	0.00039	0.02
	GOTERM_BP_FAT	response to corticosteroid stimulus	RT		6	0.4	0.00045	0.022
	GOTERM_BP_FAT	skeletal system development	RT		10	0.7	0.00067	0.031
	GOTERM_BP_FAT	positive regulation of cell communication	RT		10	0.7	0.00084	0.038
	GOTERM_BP_FAT	anti-apoptosis	RT		8	0.5	0.00093	0.04
	GOTERM_BP_FAT	response to endogenous stimulus	RT		11	0.7	0.00095	0.04
	GOTERM_BP_FAT	positive regulation of cell proliferation	RT		11	0.7	0.0011	0.045
	GOTERM_BP_FAT	axon guidance	RT		6	0.4	0.0013	0.05
	GOTERM_BP_FAT	tube development	RT		8	0.5	0.0014	0.052
	GOTERM_BP_FAT	response to vitamin	RT		5	0.3	0.0015	0.056
	GOTERM_BP_FAT	positive regulation of protein kinase cascade	RT		7	0.5	0.0016	0.058
	GOTERM_BP_FAT	response to wounding	RT		12	0.8	0.0021	0.073
	GOTERM_BP_FAT	cell adhesion	RT		14	0.9	0.0023	0.076
	GOTERM_BP_FAT	biological adhesion	RT		14	0.9	0.0023	0.075
	GOTERM_BP_FAT	response to steroid hormone stimulus	RT		7	0.5	0.0033	0.1
	GOTERM_BP_FAT	regulation of locomotion	RT		7	0.5	0.0033	0.1
	GOTERM_BP_FAT	pattern specification process	RT		8	0.5	0.004	0.12
	GOTERM_BP_FAT	homeostatic process	RT		14	0.9	0.0042	0.12
	GOTERM_BP_FAT	positive regulation of cell migration	RT		5	0.3	0.0046	0.13
	GOTERM_BP_FAT	chemical homeostasis	RT		11	0.7	0.0052	0.15
	GOTERM_BP_FAT	cell-cell signaling	RT		12	0.8	0.0055	0.15
	GOTERM_BP_FAT	regulation of hormone levels	RT		6	0.4	0.0057	0.15
	GOTERM_BP_FAT	kidney development	RT		5	0.3	0.006	0.15
	GOTERM_BP_FAT	positive regulation of I-kappaB kinase/NF-kappaB cascade	RT		5	0.3	0.0062	0.16
	GOTERM_BP_FAT	programmed cell death	RT		12	0.8	0.0063	0.16
	GOTERM_BP_FAT	positive regulation of cell motion	RT		5	0.3	0.0064	0.16
	GOTERM_BP_FAT	positive regulation of locomotion	RT		5	0.3	0.0064	0.16
	GOTERM_BP_FAT	response to hormone stimulus	RT		9	0.6	0.0065	0.16
	GOTERM_BP_FAT	appendage development	RT		5	0.3	0.0076	0.18
	GOTERM_BP_FAT	limb development	RT		5	0.3	0.0076	0.18
	GOTERM_BP_FAT	cell death	RT		13	0.9	0.0078	0.18
	GOTERM_BP_FAT	death	RT		13	0.9	0.0082	0.18
	GOTERM_BP_FAT	regulation of I-kappaB kinase/NF-kappaB cascade	RT		5	0.3	0.0087	0.19
	GOTERM_BP_FAT	regulation of cell migration	RT		6	0.4	0.009	0.19
	GOTERM_BP_FAT	urogenital system development	RT		5	0.3	0.0096	0.2
	GOTERM_BP_FAT	regulation of protein kinase cascade	RT		7	0.5	0.011	0.23
	GOTERM_BP_FAT	positive regulation of phospholipase C activity	RT		4	0.3	0.013	0.25
	GOTERM_BP_FAT	branching morphogenesis of a tube	RT		4	0.3	0.013	0.25
	GOTERM_BP_FAT	activation of phospholipase C activity	RT		4	0.3	0.013	0.25
	GOTERM_BP_FAT	positive regulation of phospholipase activity	RT		4	0.3	0.015	0.29
	GOTERM_BP_FAT	apoptosis	RT		11	0.7	0.015	0.28
	GOTERM_BP_FAT	regulation of cell motion	RT		6	0.4	0.015	0.28
	GOTERM_BP_FAT	tube morphogenesis	RT		5	0.3	0.016	0.28
	GOTERM_BP_FAT	positive regulation of JAK-STAT cascade	RT		3	0.2	0.016	0.29
	GOTERM_BP_FAT	regulation of phospholipase activity	RT		4	0.3	0.016	0.29
	GOTERM_BP_FAT	response to nutrient levels	RT		6	0.4	0.017	0.28
	GOTERM_BP_FAT	ectoderm development	RT		6	0.4	0.017	0.29
	GOTERM_BP_FAT	cell migration	RT		7	0.5	0.018	0.3
	GOTERM_BP_FAT	morphogenesis of a branching structure	RT		4	0.3	0.018	0.3
	GOTERM_BP_FAT	positive regulation of cell-substrate adhesion	RT		3	0.2	0.019	0.3
	GOTERM_BP_FAT	positive regulation of lipase activity	RT		4	0.3	0.019	0.3
	GOTERM_BP_FAT	regulation of transcription from RNA polymerase II promoter	RT		12	0.8	0.021	0.32
	GOTERM_BP_FAT	positive regulation of anti-apoptosis	RT		3	0.2	0.021	0.32
	GOTERM_BP_FAT	response to nutrient	RT		5	0.3	0.021	0.32
	GOTERM_BP_FAT	muscle organ development	RT		6	0.4	0.022	0.32
	GOTERM_BP_FAT	oxidation reduction	RT		11	0.7	0.022	0.32
	GOTERM_BP_FAT	positive regulation of smooth muscle cell proliferation	RT		3	0.2	0.023	0.33
	GOTERM_BP_FAT	cellular ion homeostasis	RT		8	0.5	0.023	0.32
	GOTERM_BP_FAT	embryonic pattern specification	RT		3	0.2	0.024	0.33
	GOTERM_BP_FAT	cellular chemical homeostasis	RT		8	0.5	0.025	0.34
	GOTERM_BP_FAT	response to extracellular stimulus	RT		6	0.4	0.025	0.34
	GOTERM_BP_FAT	positive regulation of transcription, DNA-dependent	RT		9	0.6	0.028	0.36
	GOTERM_BP_FAT	regulation of lipase activity	RT		4	0.3	0.028	0.36
	GOTERM_BP_FAT	regulation of neurological system process	RT		5	0.3	0.028	0.36
	GOTERM_BP_FAT	cell motility	RT		7	0.5	0.029	0.36
	GOTERM_BP_FAT	localization of cell	RT		7	0.5	0.029	0.36
	GOTERM_BP_FAT	positive regulation of RNA metabolic process	RT		9	0.6	0.029	0.36
	GOTERM_BP_FAT	striated muscle cell differentiation	RT		4	0.3	0.029	0.36
	GOTERM_BP_FAT	phosphoinositide-mediated signaling	RT		4	0.3	0.029	0.36
	GOTERM_BP_FAT	regulation of JAK-STAT cascade	RT		3	0.2	0.03	0.37
	GOTERM_BP_FAT	positive regulation of gene expression	RT		10	0.7	0.031	0.37
	GOTERM_BP_FAT	regulation of response to external stimulus	RT		5	0.3	0.032	0.38
	GOTERM_BP_FAT	regulation of anti-apoptosis	RT		3	0.2	0.033	0.39
	GOTERM_BP_FAT	positive regulation of cellular biosynthetic process	RT		11	0.7	0.034	0.39
	GOTERM_BP_FAT	ion homeostasis	RT		8	0.5	0.035	0.4
	GOTERM_BP_FAT	inflammatory response	RT		7	0.5	0.036	0.4
	GOTERM_BP_FAT	positive regulation of biosynthetic process	RT		11	0.7	0.037	0.4
	GOTERM_BP_FAT	cellular amino acid derivative metabolic process	RT		5	0.3	0.037	0.4
	GOTERM_BP_FAT	blood vessel development	RT		6	0.4	0.038	0.41
	GOTERM_BP_FAT	appendage morphogenesis	RT		4	0.3	0.039	0.41
	GOTERM_BP_FAT	limb morphogenesis	RT		4	0.3	0.039	0.41
	GOTERM_BP_FAT	response to cAMP	RT		3	0.2	0.04	0.42
	GOTERM_BP_FAT	vasculature development	RT		6	0.4	0.041	0.43
	GOTERM_BP_FAT	hormone metabolic process	RT		4	0.3	0.046	0.46
	GOTERM_BP_FAT	regulation of smooth muscle cell proliferation	RT		3	0.2	0.047	0.46
	GOTERM_BP_FAT	regulation of cell-substrate adhesion	RT		3	0.2	0.047	0.46
	GOTERM_BP_FAT	aging	RT		4	0.3	0.05	0.48
	GOTERM_BP_FAT	epidermis development	RT		5	0.3	0.05	0.48
	GOTERM_BP_FAT	segmentation	RT		3	0.2	0.051	0.48
	GOTERM_BP_FAT	positive regulation of MAPKKK cascade	RT		3	0.2	0.051	0.48
	GOTERM_BP_FAT	positive regulation of nitrogen compound metabolic process	RT		10	0.7	0.054	0.5
	GOTERM_BP_FAT	wound healing	RT		5	0.3	0.056	0.51
	GOTERM_BP_FAT	mesenchymal cell differentiation	RT		3	0.2	0.057	0.51
	GOTERM_BP_FAT	mesenchymal cell development	RT		3	0.2	0.057	0.51
	GOTERM_BP_FAT	cell-cell adhesion	RT		6	0.4	0.058	0.51
	GOTERM_BP_FAT	positive regulation of macromolecule metabolic process	RT		12	0.8	0.058	0.51
	GOTERM_BP_FAT	positive regulation of macromolecule biosynthetic process	RT		10	0.7	0.058	0.51
	GOTERM_BP_FAT	mesenchyme development	RT		3	0.2	0.059	0.51
	GOTERM_BP_FAT	striated muscle cell development	RT		3	0.2	0.059	0.51
	GOTERM_BP_FAT	activation of phospholipase C activity by G-protein coupled receptor protein signaling pathway coupled to IP3 second messenger	RT		3	0.2	0.059	0.51
	GOTERM_BP_FAT	positive regulation of transcription from RNA polymerase II promoter	RT		7	0.5	0.061	0.52
	GOTERM_BP_FAT	regionalization	RT		5	0.3	0.062	0.52
	GOTERM_BP_FAT	cellular homeostasis	RT		8	0.5	0.062	0.52
	GOTERM_BP_FAT	positive regulation of transcription	RT		9	0.6	0.063	0.52
	GOTERM_BP_FAT	muscle cell differentiation	RT		4	0.3	0.063	0.52
	GOTERM_BP_FAT	behavior	RT		8	0.5	0.064	0.52
	GOTERM_BP_FAT	muscle cell development	RT		3	0.2	0.067	0.53
	GOTERM_BP_FAT	response to hydrogen peroxide	RT		3	0.2	0.067	0.53
	GOTERM_BP_FAT	response to inorganic substance	RT		5	0.3	0.069	0.55
	GOTERM_BP_FAT	development of primary sexual characteristics	RT		4	0.3	0.071	0.55
	GOTERM_BP_FAT	regulation of sensory perception	RT		2	0.1	0.073	0.56
	GOTERM_BP_FAT	regulation of sensory perception of pain	RT		2	0.1	0.073	0.56
	GOTERM_BP_FAT	cellular hormone metabolic process	RT		3	0.2	0.073	0.56
	GOTERM_BP_FAT	response to metal ion	RT		4	0.3	0.074	0.56
	GOTERM_BP_FAT	positive regulation of cell adhesion	RT		3	0.2	0.075	0.56
	GOTERM_BP_FAT	blood vessel morphogenesis	RT		5	0.3	0.075	0.56
	GOTERM_BP_FAT	regulation of collagen biosynthetic process	RT		2	0.1	0.08	0.58
	GOTERM_BP_FAT	response to drug	RT		5	0.3	0.081	0.58
	GOTERM_BP_FAT	immune effector process	RT		4	0.3	0.081	0.58
	GOTERM_BP_FAT	response to hypoxia	RT		4	0.3	0.081	0.58
	GOTERM_BP_FAT	gland development	RT		4	0.3	0.082	0.58
	GOTERM_BP_FAT	regulation of synaptic transmission	RT		4	0.3	0.083	0.58
	GOTERM_BP_FAT	regulation of system process	RT		6	0.4	0.084	0.58
	GOTERM_BP_FAT	regulation of cell adhesion	RT		4	0.3	0.085	0.58
	GOTERM_BP_FAT	development of primary male sexual characteristics	RT		3	0.2	0.086	0.59
	GOTERM_BP_FAT	regulation of collagen metabolic process	RT		2	0.1	0.087	0.59
	GOTERM_BP_FAT	skeletal muscle tissue development	RT		3	0.2	0.089	0.59
	GOTERM_BP_FAT	skeletal muscle organ development	RT		3	0.2	0.089	0.59
	GOTERM_BP_FAT	response to oxygen levels	RT		4	0.3	0.091	0.6
	GOTERM_BP_FAT	oxygen and reactive oxygen species metabolic process	RT		3	0.2	0.091	0.6
	GOTERM_BP_FAT	cellular di-, tri-valent inorganic cation homeostasis	RT		5	0.3	0.093	0.6
	GOTERM_BP_FAT	regulation of action potential	RT		3	0.2	0.093	0.6
	GOTERM_BP_FAT	regulation of peptidyl-tyrosine phosphorylation	RT		3	0.2	0.093	0.6
	GOTERM_BP_FAT	regeneration	RT		3	0.2	0.095	0.61
	GOTERM_BP_FAT	integrin-mediated signaling pathway	RT		3	0.2	0.098	0.62
	GOTERM_BP_FAT	regulation of myeloid cell differentiation	RT		3	0.2	0.098	0.62
	GOTERM_BP_FAT	positive regulation of nucleobase, nucleoside, nucleotide and nucleic acid metabolic process	RT		9	0.6	0.099	0.62
	GOTERM_BP_FAT	regulation of transmission of nerve impulse	RT		4	0.3	0.1	0.62
Module 38
Sublist	Category	Term	RT	Genes	Count	%	P-Value	Benjamini
	GOTERM_BP_FAT	skeletal system development	RT		3	2.2	0.018	0.93
	GOTERM_BP_FAT	gland development	RT		2	1.5	0.086	1
Module 40
Sublist	Category	Term	RT	Genes	Count	%	P-Value	Benjamini
	GOTERM_BP_FAT	positive regulation of transcription, DNA-dependent	RT		8	1.3	0.0034	0.94
	GOTERM_BP_FAT	positive regulation of RNA metabolic process	RT		8	1.3	0.0035	0.78
	GOTERM_BP_FAT	cell maturation	RT		4	0.6	0.0037	0.65
	GOTERM_BP_FAT	positive regulation of transcription from RNA polymerase II promoter	RT		7	1.1	0.0042	0.59
	GOTERM_BP_FAT	positive regulation of transcription	RT		8	1.3	0.0083	0.76
	GOTERM_BP_FAT	developmental maturation	RT		4	0.6	0.0084	0.7
	GOTERM_BP_FAT	regulation of secretion	RT		5	0.8	0.0097	0.69
	GOTERM_BP_FAT	positive regulation of gene expression	RT		8	1.3	0.0097	0.64
	GOTERM_BP_FAT	response to extracellular stimulus	RT		5	0.8	0.013	0.71
	GOTERM_BP_FAT	positive regulation of nucleobase, nucleoside, nucleotide and nucleic acid metabolic process	RT		8	1.3	0.014	0.7
	GOTERM_BP_FAT	positive regulation of cell differentiation	RT		5	0.8	0.015	0.68
	GOTERM_BP_FAT	negative regulation of transcription, DNA-dependent	RT		6	0.9	0.016	0.67
	GOTERM_BP_FAT	positive regulation of nitrogen compound metabolic process	RT		8	1.3	0.016	0.66
	GOTERM_BP_FAT	negative regulation of RNA metabolic process	RT		6	0.9	0.017	0.64
	GOTERM_BP_FAT	positive regulation of macromolecule biosynthetic process	RT		8	1.3	0.018	0.63
	GOTERM_BP_FAT	regulation of cellular localization	RT		5	0.8	0.019	0.64
	GOTERM_BP_FAT	response to nutrient	RT		4	0.6	0.02	0.64
	GOTERM_BP_FAT	epithelial cell maturation	RT		2	0.3	0.021	0.62
	GOTERM_BP_FAT	positive regulation of cellular biosynthetic process	RT		8	1.3	0.022	0.63
	GOTERM_BP_FAT	positive regulation of biosynthetic process	RT		8	1.3	0.024	0.64
	GOTERM_BP_FAT	negative regulation of transcription from RNA polymerase II promoter	RT		5	0.8	0.024	0.63
	GOTERM_BP_FAT	cell migration	RT		5	0.8	0.027	0.65
	GOTERM_BP_FAT	positive regulation of developmental process	RT		5	0.8	0.028	0.65
	GOTERM_BP_FAT	cellular response to extracellular stimulus	RT		3	0.5	0.029	0.64
	GOTERM_BP_FAT	regulation of transcription from RNA polymerase II promoter	RT		8	1.3	0.03	0.64
	GOTERM_BP_FAT	response to vitamin	RT		3	0.5	0.03	0.63
	GOTERM_BP_FAT	cellular response to nutrient	RT		2	0.3	0.033	0.65
	GOTERM_BP_FAT	regeneration	RT		3	0.5	0.033	0.64
	GOTERM_BP_FAT	localization of cell	RT		5	0.8	0.038	0.68
	GOTERM_BP_FAT	cell motility	RT		5	0.8	0.038	0.68
	GOTERM_BP_FAT	regulation of system process	RT		5	0.8	0.039	0.67
	GOTERM_BP_FAT	response to purine	RT		2	0.3	0.041	0.68
	GOTERM_BP_FAT	negative regulation of transcription	RT		6	0.9	0.041	0.67
	GOTERM_BP_FAT	response to cytokine stimulus	RT		3	0.5	0.042	0.67
	GOTERM_BP_FAT	cell motion	RT		6	0.9	0.046	0.69
	GOTERM_BP_FAT	regulation of cell growth	RT		4	0.6	0.046	0.68
	GOTERM_BP_FAT	response to nutrient levels	RT		4	0.6	0.048	0.69
	GOTERM_BP_FAT	steroid metabolic process	RT		4	0.6	0.051	0.7
	GOTERM_BP_FAT	regulation of growth	RT		5	0.8	0.052	0.7
	GOTERM_BP_FAT	negative regulation of cell growth	RT		3	0.5	0.056	0.71
	GOTERM_BP_FAT	regulation of transcription, DNA-dependent	RT		13	2	0.056	0.7
	GOTERM_BP_FAT	negative regulation of gene expression	RT		6	0.9	0.057	0.7
	GOTERM_BP_FAT	negative regulation of nucleobase, nucleoside, nucleotide and nucleic acid metabolic process	RT		6	0.9	0.06	0.71
	GOTERM_BP_FAT	positive regulation of macromolecule metabolic process	RT		8	1.3	0.062	0.72
	GOTERM_BP_FAT	negative regulation of nitrogen compound metabolic process	RT		6	0.9	0.063	0.71
	GOTERM_BP_FAT	negative regulation of cell size	RT		3	0.5	0.063	0.71
	GOTERM_BP_FAT	response to corticosterone stimulus	RT		2	0.3	0.064	0.7
	GOTERM_BP_FAT	regulation of RNA metabolic process	RT		13	2	0.065	0.7
	GOTERM_BP_FAT	response to hormone stimulus	RT		5	0.8	0.065	0.69
	GOTERM_BP_FAT	epithelium development	RT		4	0.6	0.068	0.7
	GOTERM_BP_FAT	regulation of transferase activity	RT		5	0.8	0.068	0.69
	GOTERM_BP_FAT	cell adhesion	RT		7	1.1	0.068	0.69
	GOTERM_BP_FAT	biological adhesion	RT		7	1.1	0.069	0.69
	GOTERM_BP_FAT	positive regulation of secretion	RT		3	0.5	0.075	0.71
	GOTERM_BP_FAT	negative regulation of macromolecule biosynthetic process	RT		6	0.9	0.075	0.71
	GOTERM_BP_FAT	aging	RT		3	0.5	0.076	0.7
	GOTERM_BP_FAT	negative regulation of growth	RT		3	0.5	0.076	0.7
	GOTERM_BP_FAT	urogenital system development	RT		3	0.5	0.076	0.7
	GOTERM_BP_FAT	response to organic substance	RT		7	1.1	0.076	0.7
	GOTERM_BP_FAT	response to mineralocorticoid stimulus	RT		2	0.3	0.08	0.71
	GOTERM_BP_FAT	response to progesterone stimulus	RT		2	0.3	0.08	0.71
	GOTERM_BP_FAT	negative regulation of cellular biosynthetic process	RT		6	0.9	0.082	0.71
	GOTERM_BP_FAT	negative regulation of macromolecule metabolic process	RT		7	1.1	0.082	0.71
	GOTERM_BP_FAT	response to cold	RT		2	0.3	0.083	0.71
	GOTERM_BP_FAT	epithelial cell development	RT		2	0.3	0.083	0.71
	GOTERM_BP_FAT	response to endogenous stimulus	RT		5	0.8	0.086	0.71
	GOTERM_BP_FAT	negative regulation of biosynthetic process	RT		6	0.9	0.088	0.71
	GOTERM_BP_FAT	response to organic cyclic substance	RT		3	0.5	0.089	0.72
Module 41
Sublist	Category	Term	RT	Genes	Count	%	P-Value	Benjamini
	GOTERM_BP_FAT	sexual reproduction	RT		8	1.8	7.5e-06	0.0054
	GOTERM_BP_FAT	gamete generation	RT		7	1.5	3.9e-05	0.014
	GOTERM_BP_FAT	multicellular organism reproduction	RT		7	1.5	0.00013	0.03
	GOTERM_BP_FAT	reproductive process in a multicellular organism	RT		7	1.5	0.00013	0.03
	GOTERM_BP_FAT	male gamete generation	RT		6	1.3	0.00014	0.025
	GOTERM_BP_FAT	spermatogenesis	RT		6	1.3	0.00014	0.025
	GOTERM_BP_FAT	reproductive cellular process	RT		5	1.1	0.00015	0.021
	GOTERM_BP_FAT	reproductive developmental process	RT		5	1.1	0.00091	0.1
	GOTERM_BP_FAT	response to abiotic stimulus	RT		5	1.1	0.0032	0.28
	GOTERM_BP_FAT	response to radiation	RT		4	0.9	0.0045	0.34
	GOTERM_BP_FAT	positive regulation of cell proliferation	RT		5	1.1	0.0048	0.32
	GOTERM_BP_FAT	detection of abiotic stimulus	RT		3	0.7	0.0054	0.32
	GOTERM_BP_FAT	development of primary male sexual characteristics	RT		3	0.7	0.0054	0.32
	GOTERM_BP_FAT	response to vitamin	RT		3	0.7	0.0056	0.31
	GOTERM_BP_FAT	male sex differentiation	RT		3	0.7	0.0068	0.34
	GOTERM_BP_FAT	detection of external stimulus	RT		3	0.7	0.0069	0.32
	GOTERM_BP_FAT	regulation of ossification	RT		3	0.7	0.0077	0.33
	GOTERM_BP_FAT	ear development	RT		3	0.7	0.011	0.42
	GOTERM_BP_FAT	sensory perception of sound	RT		3	0.7	0.012	0.41
	GOTERM_BP_FAT	germ cell development	RT		3	0.7	0.013	0.42
	GOTERM_BP_FAT	interphase of mitotic cell cycle	RT		3	0.7	0.013	0.41
	GOTERM_BP_FAT	sensory perception of mechanical stimulus	RT		3	0.7	0.013	0.41
	GOTERM_BP_FAT	interphase	RT		3	0.7	0.014	0.41
	GOTERM_BP_FAT	response to protein stimulus	RT		3	0.7	0.014	0.4
	GOTERM_BP_FAT	detection of mechanical stimulus involved in sensory perception of sound	RT		2	0.4	0.015	0.41
	GOTERM_BP_FAT	regulation of homeostatic process	RT		3	0.7	0.016	0.41
	GOTERM_BP_FAT	detection of stimulus	RT		3	0.7	0.017	0.42
	GOTERM_BP_FAT	regulation of cell cycle	RT		4	0.9	0.018	0.42
	GOTERM_BP_FAT	development of primary sexual characteristics	RT		3	0.7	0.019	0.43
	GOTERM_BP_FAT	response to iron ion	RT		2	0.4	0.02	0.43
	GOTERM_BP_FAT	detection of mechanical stimulus involved in sensory perception	RT		2	0.4	0.022	0.45
	GOTERM_BP_FAT	response to light stimulus	RT		3	0.7	0.023	0.45
	GOTERM_BP_FAT	response to nutrient	RT		3	0.7	0.023	0.44
	GOTERM_BP_FAT	negative regulation of osteoblast differentiation	RT		2	0.4	0.024	0.44
	GOTERM_BP_FAT	sex differentiation	RT		3	0.7	0.027	0.47
	GOTERM_BP_FAT	detection of mechanical stimulus	RT		2	0.4	0.027	0.46
	GOTERM_BP_FAT	response to corticosterone stimulus	RT		2	0.4	0.027	0.46
	GOTERM_BP_FAT	regulation of mitotic cell cycle	RT		3	0.7	0.027	0.45
	GOTERM_BP_FAT	response to mineralocorticoid stimulus	RT		2	0.4	0.033	0.52
	GOTERM_BP_FAT	release of cytochrome c from mitochondria	RT		2	0.4	0.035	0.52
	GOTERM_BP_FAT	activation of pro-apoptotic gene products	RT		2	0.4	0.037	0.53
	GOTERM_BP_FAT	regulation of cell proliferation	RT		5	1.1	0.042	0.56
	GOTERM_BP_FAT	response to nutrient levels	RT		3	0.7	0.044	0.57
	GOTERM_BP_FAT	regulation of cell-matrix adhesion	RT		2	0.4	0.045	0.57
	GOTERM_BP_FAT	anti-apoptosis	RT		3	0.7	0.047	0.58
	GOTERM_BP_FAT	negative regulation of Wnt receptor signaling pathway	RT		2	0.4	0.05	0.59
	GOTERM_BP_FAT	apoptotic mitochondrial changes	RT		2	0.4	0.051	0.6
	GOTERM_BP_FAT	response to drug	RT		3	0.7	0.052	0.59
	GOTERM_BP_FAT	negative regulation of cell differentiation	RT		3	0.7	0.052	0.59
	GOTERM_BP_FAT	response to extracellular stimulus	RT		3	0.7	0.053	0.59
	GOTERM_BP_FAT	negative regulation of signal transduction	RT		3	0.7	0.054	0.59
	GOTERM_BP_FAT	positive regulation of catalytic activity	RT		4	0.9	0.057	0.6
	GOTERM_BP_FAT	sensory organ development	RT		3	0.7	0.057	0.6
	GOTERM_BP_FAT	detection of stimulus involved in sensory perception	RT		2	0.4	0.059	0.6
	GOTERM_BP_FAT	negative regulation of cell communication	RT		3	0.7	0.066	0.63
	GOTERM_BP_FAT	cell cycle process	RT		4	0.9	0.069	0.64
	GOTERM_BP_FAT	regulation of osteoblast differentiation	RT		2	0.4	0.071	0.65
	GOTERM_BP_FAT	pigment metabolic process	RT		2	0.4	0.074	0.66
	GOTERM_BP_FAT	positive regulation of molecular function	RT		4	0.9	0.075	0.66
	GOTERM_BP_FAT	regulation of Wnt receptor signaling pathway	RT		2	0.4	0.075	0.65
	GOTERM_BP_FAT	regulation of cell-substrate adhesion	RT		2	0.4	0.075	0.65
	GOTERM_BP_FAT	apoptosis	RT		4	0.9	0.08	0.67
	GOTERM_BP_FAT	programmed cell death	RT		4	0.9	0.083	0.67
	GOTERM_BP_FAT	male gonad development	RT		2	0.4	0.085	0.68
	GOTERM_BP_FAT	spermatid development	RT		2	0.4	0.088	0.68
	GOTERM_BP_FAT	activation of caspase activity	RT		2	0.4	0.088	0.68
	GOTERM_BP_FAT	response to alkaloid	RT		2	0.4	0.088	0.68
	GOTERM_BP_FAT	cell division	RT		3	0.7	0.089	0.68
	GOTERM_BP_FAT	G1/S transition of mitotic cell cycle	RT		2	0.4	0.091	0.68
	GOTERM_BP_FAT	response to mechanical stimulus	RT		2	0.4	0.091	0.68
	GOTERM_BP_FAT	spermatid differentiation	RT		2	0.4	0.093	0.68
	GOTERM_BP_FAT	positive regulation of caspase activity	RT		2	0.4	0.096	0.69
	GOTERM_BP_FAT	response to UV	RT		2	0.4	0.096	0.69
	GOTERM_BP_FAT	positive regulation of peptidase activity	RT		2	0.4	0.096	0.69
	GOTERM_BP_FAT	pigmentation	RT		2	0.4	0.096	0.69
	GOTERM_BP_FAT	single fertilization	RT		2	0.4	0.097	0.69
	GOTERM_BP_FAT	response to ionizing radiation	RT		2	0.4	0.097	0.69
	GOTERM_BP_FAT	response to toxin	RT		2	0.4	0.099	0.69
Module 42
Sublist	Category	Term	RT	Genes	Count	%	P-Value	Benjamini
	GOTERM_BP_FAT	extracellular structure organization	RT		6	1.2	0.00011	0.051
	GOTERM_BP_FAT	extracellular matrix organization	RT		5	1	0.00024	0.056
	GOTERM_BP_FAT	actin filament-based process	RT		6	1.2	0.00068	0.1
	GOTERM_BP_FAT	cell adhesion	RT		9	1.8	0.00087	0.098
	GOTERM_BP_FAT	biological adhesion	RT		9	1.8	0.00088	0.08
	GOTERM_BP_FAT	actin cytoskeleton organization	RT		5	1	0.0043	0.29
	GOTERM_BP_FAT	proteoglycan metabolic process	RT		3	0.6	0.0071	0.38
	GOTERM_BP_FAT	regulation of cell proliferation	RT		8	1.6	0.0076	0.36
	GOTERM_BP_FAT	negative regulation of insulin-like growth factor receptor signaling pathway	RT		2	0.4	0.012	0.46
	GOTERM_BP_FAT	elastic fiber assembly	RT		2	0.4	0.012	0.46
	GOTERM_BP_FAT	peptide cross-linking via chondroitin 4-sulfate glycosaminoglycan	RT		2	0.4	0.018	0.57
	GOTERM_BP_FAT	regulation of inflammatory response	RT		3	0.6	0.021	0.6
	GOTERM_BP_FAT	developmental growth	RT		3	0.6	0.027	0.66
	GOTERM_BP_FAT	transmembrane receptor protein tyrosine kinase signaling pathway	RT		4	0.8	0.028	0.65
	GOTERM_BP_FAT	regulation of insulin-like growth factor receptor signaling pathway	RT		2	0.4	0.029	0.63
	GOTERM_BP_FAT	cytoskeleton organization	RT		5	1	0.039	0.71
	GOTERM_BP_FAT	chondroitin sulfate metabolic process	RT		2	0.4	0.041	0.71
	GOTERM_BP_FAT	sulfur metabolic process	RT		3	0.6	0.045	0.72
	GOTERM_BP_FAT	cell-cell adhesion	RT		4	0.8	0.048	0.72
	GOTERM_BP_FAT	chondroitin sulfate proteoglycan metabolic process	RT		2	0.4	0.052	0.73
	GOTERM_BP_FAT	heterophilic cell adhesion	RT		2	0.4	0.063	0.79
	GOTERM_BP_FAT	peptide cross-linking	RT		2	0.4	0.074	0.82
	GOTERM_BP_FAT	actomyosin structure organization	RT		2	0.4	0.08	0.83
	GOTERM_BP_FAT	enzyme linked receptor protein signaling pathway	RT		4	0.8	0.08	0.82
	GOTERM_BP_FAT	regulation of response to external stimulus	RT		3	0.6	0.08	0.81
	GOTERM_BP_FAT	positive regulation of inflammatory response	RT		2	0.4	0.085	0.81
	GOTERM_BP_FAT	negative regulation of cell proliferation	RT		4	0.8	0.09	0.82
Module 43
Sublist	Category	Term	RT	Genes	Count	%	P-Value	Benjamini
	GOTERM_BP_FAT	cell adhesion	RT		30	2.6	3.2e-15	3.1e-12
	GOTERM_BP_FAT	biological adhesion	RT		30	2.6	3.4e-15	1.7e-12
	GOTERM_BP_FAT	collagen fibril organization	RT		9	0.8	1.8e-11	5.8e-09
	GOTERM_BP_FAT	extracellular matrix organization	RT		12	1	1.7e-10	4e-08
	GOTERM_BP_FAT	extracellular structure organization	RT		12	1	2e-08	3.9e-06
	GOTERM_BP_FAT	vasculature development	RT		14	1.2	2.3e-08	3.7e-06
	GOTERM_BP_FAT	collagen metabolic process	RT		7	0.6	3.6e-08	5e-06
	GOTERM_BP_FAT	skeletal system development	RT		15	1.3	5.2e-08	6.2e-06
	GOTERM_BP_FAT	multicellular organismal macromolecule metabolic process	RT		7	0.6	7e-08	7.4e-06
	GOTERM_BP_FAT	blood vessel development	RT		13	1.1	1.5e-07	1.5e-05
	GOTERM_BP_FAT	multicellular organismal metabolic process	RT		7	0.6	2.1e-07	1.9e-05
	GOTERM_BP_FAT	skin development	RT		5	0.4	4.9e-05	0.0039
	GOTERM_BP_FAT	regulation of response to external stimulus	RT		8	0.7	0.00013	0.0099
	GOTERM_BP_FAT	cell migration	RT		10	0.9	0.00015	0.01
	GOTERM_BP_FAT	ossification	RT		7	0.6	0.00016	0.011
	GOTERM_BP_FAT	bone development	RT		7	0.6	0.00024	0.014
	GOTERM_BP_FAT	cell motility	RT		10	0.9	0.00033	0.018
	GOTERM_BP_FAT	localization of cell	RT		10	0.9	0.00033	0.018
	GOTERM_BP_FAT	response to wounding	RT		13	1.1	0.00036	0.019
	GOTERM_BP_FAT	collagen catabolic process	RT		4	0.3	0.00036	0.018
	GOTERM_BP_FAT	cell-matrix adhesion	RT		6	0.5	0.00042	0.02
	GOTERM_BP_FAT	intramembranous ossification	RT		3	0.3	0.00049	0.022
	GOTERM_BP_FAT	collagen biosynthetic process	RT		3	0.3	0.00049	0.022
	GOTERM_BP_FAT	cell-substrate adhesion	RT		6	0.5	0.00065	0.028
	GOTERM_BP_FAT	multicellular organismal catabolic process	RT		4	0.3	0.0008	0.033
	GOTERM_BP_FAT	vascular smooth muscle contraction	RT		3	0.3	0.0017	0.067
	GOTERM_BP_FAT	cell motion	RT		11	1	0.002	0.073
	GOTERM_BP_FAT	circulatory system process	RT		7	0.6	0.0021	0.074
	GOTERM_BP_FAT	blood circulation	RT		7	0.6	0.0021	0.074
	GOTERM_BP_FAT	wound healing	RT		7	0.6	0.0024	0.081
	GOTERM_BP_FAT	blood vessel morphogenesis	RT		7	0.6	0.0039	0.12
	GOTERM_BP_FAT	angiogenesis	RT		6	0.5	0.004	0.13
	GOTERM_BP_FAT	heart development	RT		7	0.6	0.0043	0.13
	GOTERM_BP_FAT	chemotaxis	RT		6	0.5	0.0056	0.16
	GOTERM_BP_FAT	taxis	RT		6	0.5	0.0056	0.16
	GOTERM_BP_FAT	regulation of tube size	RT		4	0.3	0.0063	0.17
	GOTERM_BP_FAT	regulation of blood vessel size	RT		4	0.3	0.0063	0.17
	GOTERM_BP_FAT	vasoconstriction	RT		3	0.3	0.0063	0.17
	GOTERM_BP_FAT	response to mechanical stimulus	RT		4	0.3	0.0073	0.19
	GOTERM_BP_FAT	vascular process in circulatory system	RT		4	0.3	0.0081	0.2
	GOTERM_BP_FAT	regulation of locomotion	RT		6	0.5	0.012	0.27
	GOTERM_BP_FAT	tube morphogenesis	RT		5	0.4	0.013	0.28
	GOTERM_BP_FAT	regeneration	RT		4	0.3	0.013	0.28
	GOTERM_BP_FAT	eye morphogenesis	RT		4	0.3	0.013	0.28
	GOTERM_BP_FAT	integrin-mediated signaling pathway	RT		4	0.3	0.013	0.28
	GOTERM_BP_FAT	bone trabecula formation	RT		2	0.2	0.014	0.29
	GOTERM_BP_FAT	peptide cross-linking	RT		3	0.3	0.014	0.29
	GOTERM_BP_FAT	cartilage development	RT		4	0.3	0.016	0.3
	GOTERM_BP_FAT	response to abiotic stimulus	RT		8	0.7	0.016	0.3
	GOTERM_BP_FAT	muscle organ development	RT		6	0.5	0.017	0.31
	GOTERM_BP_FAT	response to oxygen levels	RT		5	0.4	0.018	0.32
	GOTERM_BP_FAT	tube development	RT		6	0.5	0.02	0.35
	GOTERM_BP_FAT	regulation of chemotaxis	RT		3	0.3	0.02	0.34
	GOTERM_BP_FAT	tissue regeneration	RT		3	0.3	0.022	0.35
	GOTERM_BP_FAT	smooth muscle contraction	RT		3	0.3	0.023	0.36
	GOTERM_BP_FAT	sensory organ development	RT		6	0.5	0.023	0.37
	GOTERM_BP_FAT	regulation of blood coagulation	RT		3	0.3	0.027	0.4
	GOTERM_BP_FAT	skin morphogenesis	RT		2	0.2	0.028	0.41
	GOTERM_BP_FAT	negative regulation of multicellular organismal process	RT		5	0.4	0.029	0.42
	GOTERM_BP_FAT	cell morphogenesis involved in differentiation	RT		6	0.5	0.03	0.42
	GOTERM_BP_FAT	regulation of cell migration	RT		5	0.4	0.032	0.44
	GOTERM_BP_FAT	positive regulation of locomotion	RT		4	0.3	0.032	0.43
	GOTERM_BP_FAT	regulation of coagulation	RT		3	0.3	0.034	0.44
	GOTERM_BP_FAT	regulation of blood pressure	RT		4	0.3	0.034	0.44
	GOTERM_BP_FAT	proteoglycan metabolic process	RT		3	0.3	0.037	0.46
	GOTERM_BP_FAT	tissue morphogenesis	RT		5	0.4	0.039	0.47
	GOTERM_BP_FAT	cell morphogenesis	RT		7	0.6	0.041	0.48
	GOTERM_BP_FAT	growth	RT		5	0.4	0.041	0.48
	GOTERM_BP_FAT	epidermis development	RT		5	0.4	0.042	0.48
	GOTERM_BP_FAT	regulation of behavior	RT		3	0.3	0.042	0.48
	GOTERM_BP_FAT	regulation of cell-substrate adhesion	RT		3	0.3	0.042	0.48
	GOTERM_BP_FAT	female pregnancy	RT		4	0.3	0.043	0.48
	GOTERM_BP_FAT	skeletal system morphogenesis	RT		4	0.3	0.045	0.49
	GOTERM_BP_FAT	locomotory behavior	RT		6	0.5	0.045	0.49
	GOTERM_BP_FAT	axonogenesis	RT		5	0.4	0.048	0.5
	GOTERM_BP_FAT	regulation of cell motion	RT		5	0.4	0.048	0.5
	GOTERM_BP_FAT	fibril organization	RT		2	0.2	0.049	0.5
	GOTERM_BP_FAT	ectoderm development	RT		5	0.4	0.053	0.53
	GOTERM_BP_FAT	trabecula formation	RT		2	0.2	0.055	0.54
	GOTERM_BP_FAT	cell recognition	RT		3	0.3	0.058	0.55
	GOTERM_BP_FAT	cell morphogenesis involved in neuron differentiation	RT		5	0.4	0.061	0.57
	GOTERM_BP_FAT	face morphogenesis	RT		2	0.2	0.062	0.57
	GOTERM_BP_FAT	cellular component morphogenesis	RT		7	0.6	0.063	0.57
	GOTERM_BP_FAT	neuron projection morphogenesis	RT		5	0.4	0.065	0.57
	GOTERM_BP_FAT	eye development	RT		4	0.3	0.067	0.58
	GOTERM_BP_FAT	Wnt receptor signaling pathway	RT		4	0.3	0.069	0.58
	GOTERM_BP_FAT	induction of positive chemotaxis	RT		2	0.2	0.069	0.58
	GOTERM_BP_FAT	response to hypoxia	RT		4	0.3	0.07	0.58
	GOTERM_BP_FAT	regulation of angiogenesis	RT		3	0.3	0.074	0.6
	GOTERM_BP_FAT	face development	RT		2	0.2	0.075	0.6
	GOTERM_BP_FAT	regulation of leukocyte chemotaxis	RT		2	0.2	0.075	0.6
	GOTERM_BP_FAT	head morphogenesis	RT		2	0.2	0.075	0.6
	GOTERM_BP_FAT	positive regulation of response to external stimulus	RT		3	0.3	0.076	0.6
	GOTERM_BP_FAT	branching morphogenesis of a tube	RT		3	0.3	0.078	0.6
	GOTERM_BP_FAT	inflammatory response	RT		6	0.5	0.081	0.62
	GOTERM_BP_FAT	fibrinolysis	RT		2	0.2	0.082	0.62
	GOTERM_BP_FAT	chordate embryonic development	RT		6	0.5	0.086	0.63
	GOTERM_BP_FAT	embryonic development ending in birth or egg hatching	RT		6	0.5	0.089	0.64
	GOTERM_BP_FAT	neuron differentiation	RT		7	0.6	0.091	0.64
	GOTERM_BP_FAT	neuron development	RT		6	0.5	0.093	0.65
	GOTERM_BP_FAT	heart morphogenesis	RT		3	0.3	0.095	0.65
	GOTERM_BP_FAT	body morphogenesis	RT		2	0.2	0.095	0.65
	GOTERM_BP_FAT	head development	RT		2	0.2	0.095	0.65
	GOTERM_BP_FAT	cell projection morphogenesis	RT		5	0.4	0.097	0.65
	GOTERM_BP_FAT	morphogenesis of a branching structure	RT		3	0.3	0.097	0.65
Module 44
Sublist	Category	Term	RT	Genes	Count	%	P-Value	Benjamini
	GOTERM_BP_FAT	microtubule-based process	RT		6	1.3	5.7e-06	0.00045
	GOTERM_BP_FAT	microtubule-based movement	RT		3	0.7	0.0068	0.24
	GOTERM_BP_FAT	cell projection organization	RT		4	0.9	0.0071	0.17
	GOTERM_BP_FAT	microtubule cytoskeleton organization	RT		3	0.7	0.011	0.2
	GOTERM_BP_FAT	ciliary or flagellar motility	RT		2	0.4	0.015	0.22
	GOTERM_BP_FAT	cilium morphogenesis	RT		2	0.4	0.036	0.39
	GOTERM_BP_FAT	male gamete generation	RT		3	0.7	0.045	0.41
	GOTERM_BP_FAT	spermatogenesis	RT		3	0.7	0.045	0.41
	GOTERM_BP_FAT	gamete generation	RT		3	0.7	0.07	0.51
	GOTERM_BP_FAT	cytoskeleton organization	RT		3	0.7	0.083	0.54
	GOTERM_BP_FAT	sexual reproduction	RT		3	0.7	0.09	0.53
	GOTERM_BP_FAT	cell motion	RT		3	0.7	0.096	0.52
	GOTERM_BP_FAT	multicellular organism reproduction	RT		3	0.7	0.1	0.5
	GOTERM_BP_FAT	reproductive process in a multicellular organism	RT		3	0.7	0.1	0.5
Module 45
ublist	Category	Term	RT	Genes	Count	%	P-Value	Benjamini
	GOTERM_BP_FAT	embryonic organ morphogenesis	RT		4	1.2	0.0023	0.69
	GOTERM_BP_FAT	embryonic organ development	RT		4	1.2	0.0047	0.7
	GOTERM_BP_FAT	positive regulation of transcription, DNA-dependent	RT		5	1.5	0.014	0.91
	GOTERM_BP_FAT	positive regulation of RNA metabolic process	RT		5	1.5	0.014	0.84
	GOTERM_BP_FAT	embryonic morphogenesis	RT		4	1.2	0.023	0.9
	GOTERM_BP_FAT	positive regulation of transcription	RT		5	1.5	0.024	0.88
	GOTERM_BP_FAT	skeletal system development	RT		4	1.2	0.025	0.84
	GOTERM_BP_FAT	reproductive structure development	RT		3	0.9	0.026	0.81
	GOTERM_BP_FAT	positive regulation of gene expression	RT		5	1.5	0.027	0.78
	GOTERM_BP_FAT	gland development	RT		3	0.9	0.029	0.78
	GOTERM_BP_FAT	regulation of synaptic transmission	RT		3	0.9	0.03	0.75
	GOTERM_BP_FAT	positive regulation of nucleobase, nucleoside, nucleotide and nucleic acid metabolic process	RT		5	1.5	0.034	0.77
	GOTERM_BP_FAT	regulation of transmission of nerve impulse	RT		3	0.9	0.034	0.74
	GOTERM_BP_FAT	chondrocyte differentiation	RT		2	0.6	0.035	0.73
	GOTERM_BP_FAT	positive regulation of transcription from RNA polymerase II promoter	RT		4	1.2	0.037	0.72
	GOTERM_BP_FAT	regulation of neurological system process	RT		3	0.9	0.037	0.7
	GOTERM_BP_FAT	bile acid metabolic process	RT		2	0.6	0.037	0.68
	GOTERM_BP_FAT	sex determination	RT		2	0.6	0.037	0.68
	GOTERM_BP_FAT	positive regulation of nitrogen compound metabolic process	RT		5	1.5	0.037	0.66
	GOTERM_BP_FAT	positive regulation of macromolecule biosynthetic process	RT		5	1.5	0.039	0.66
	GOTERM_BP_FAT	positive regulation of cellular biosynthetic process	RT		5	1.5	0.045	0.69
	GOTERM_BP_FAT	positive regulation of biosynthetic process	RT		5	1.5	0.047	0.69
	GOTERM_BP_FAT	glycoprotein metabolic process	RT		3	0.9	0.061	0.76
	GOTERM_BP_FAT	proteoglycan metabolic process	RT		2	0.6	0.082	0.85
	GOTERM_BP_FAT	positive regulation of macromolecule metabolic process	RT		5	1.5	0.088	0.86
	GOTERM_BP_FAT	reproductive developmental process	RT		3	0.9	0.096	0.87
Module 46
Sublist	Category	Term	RT	Genes	Count	%	P-Value	Benjamini
	GOTERM_BP_FAT	immune response	RT		17	5.8	1.3e-13	3.6e-11
	GOTERM_BP_FAT	response to virus	RT		6	2	3.8e-06	0.00051
	GOTERM_BP_FAT	defense response	RT		8	2.7	0.00032	0.028
	GOTERM_BP_FAT	antigen processing and presentation	RT		4	1.4	0.0008	0.053
	GOTERM_BP_FAT	antigen processing and presentation of peptide antigen via MHC class I	RT		2	0.7	0.037	0.87
	GOTERM_BP_FAT	innate immune response	RT		3	1	0.037	0.82
	GOTERM_BP_FAT	antigen processing and presentation of peptide antigen	RT		2	0.7	0.06	0.91
	GOTERM_BP_FAT	cellular macromolecule catabolic process	RT		5	1.7	0.074	0.93
	GOTERM_BP_FAT	macromolecule catabolic process	RT		5	1.7	0.092	0.94

## Sheet: KEGG-pathway
Module 3
Sublist	Category	Term	RT	Genes	Count	%	P-Value	Benjamini
	KEGG_PATHWAY	Glioma	RT		2	0.6	0.072	0.86
	KEGG_PATHWAY	Hypertrophic cardiomyopathy (HCM)	RT		2	0.6	0.096	0.73
Module 4
Sublist	Category	Term	RT	Genes	Count	%	P-Value	Benjamini
	KEGG_PATHWAY	Pathways in cancer	RT		5	2.2	0.0017	0.061
	KEGG_PATHWAY	Prostate cancer	RT		3	1.3	0.01	0.17
	KEGG_PATHWAY	Basal cell carcinoma	RT		2	0.9	0.093	0.71
Module 6
Sublist	Category	Term	RT	Genes	Count	%	P-Value	Benjamini
	KEGG_PATHWAY	Renin-angiotensin system	RT		3	0.3	0.0096	0.45
	KEGG_PATHWAY	Androgen and estrogen metabolism	RT		3	0.3	0.042	0.73
	KEGG_PATHWAY	Jak-STAT signaling pathway	RT		5	0.5	0.047	0.63
	KEGG_PATHWAY	Steroid hormone biosynthesis	RT		3	0.3	0.062	0.63
Module 8
Sublist	Category	Term	RT	Genes	Count	%	P-Value	Benjamini
	KEGG_PATHWAY	MAPK signaling pathway	RT		3	0.9	0.048	0.76
	KEGG_PATHWAY	Melanoma	RT		2	0.6	0.094	0.76
Module 9
Sublist	Category	Term	RT	Genes	Count	%	P-Value	Benjamini
	KEGG_PATHWAY	Focal adhesion	RT		2	1.2	0.078	0.65
Module 15
Sublist	Category	Term	RT	Genes	Count	%	P-Value	Benjamini
	KEGG_PATHWAY	Basal cell carcinoma	RT		2	0.6	0.063	0.6
Module 16
Sublist	Category	Term	RT	Genes	Count	%	P-Value	Benjamini
	KEGG_PATHWAY	Hedgehog signaling pathway	RT		2	0.9	0.085	0.76
Module 17
Sublist	Category	Term	RT	Genes	Count	%	P-Value	Benjamini
	KEGG_PATHWAY	Cytokine-cytokine receptor interaction	RT		9	4	2.1e-06	7.4e-05
	KEGG_PATHWAY	NOD-like receptor signaling pathway	RT		5	2.2	6.8e-05	0.0012
	KEGG_PATHWAY	Chemokine signaling pathway	RT		6	2.6	0.00049	0.0058
	KEGG_PATHWAY	Hematopoietic cell lineage	RT		4	1.8	0.0037	0.033
	KEGG_PATHWAY	Complement and coagulation cascades	RT		3	1.3	0.027	0.18
	KEGG_PATHWAY	Systemic lupus erythematosus	RT		3	1.3	0.052	0.27
Module 18
Sublist	Category	Term	RT	Genes	Count	%	P-Value	Benjamini
	KEGG_PATHWAY	p53 signaling pathway	RT		3	4.8	0.00018	0.0035
	KEGG_PATHWAY	Small cell lung cancer	RT		3	4.8	0.00027	0.0027
	KEGG_PATHWAY	Cell cycle	RT		3	4.8	0.0006	0.004
	KEGG_PATHWAY	Pathways in cancer	RT		3	4.8	0.0041	0.021
	KEGG_PATHWAY	Non-small cell lung cancer	RT		2	3.2	0.021	0.082
	KEGG_PATHWAY	Glioma	RT		2	3.2	0.025	0.08
	KEGG_PATHWAY	Melanoma	RT		2	3.2	0.028	0.077
	KEGG_PATHWAY	Pancreatic cancer	RT		2	3.2	0.028	0.069
	KEGG_PATHWAY	Chronic myeloid leukemia	RT		2	3.2	0.029	0.064
	KEGG_PATHWAY	Prostate cancer	RT		2	3.2	0.035	0.068
Module 19
Sublist	Category	Term	RT	Genes	Count	%	P-Value	Benjamini
	KEGG_PATHWAY	Leukocyte transendothelial migration	RT		3	0.6	0.01	0.14
	KEGG_PATHWAY	Tight junction	RT		3	0.6	0.013	0.089
	KEGG_PATHWAY	PPAR signaling pathway	RT		2	0.4	0.091	0.36
Module 20
Sublist	Category	Term	RT	Genes	Count	%	P-Value	Benjamini
	KEGG_PATHWAY	Systemic lupus erythematosus	RT		3	0.9	0.015	0.22
Module 21
Sublist	Category	Term	RT	Genes	Count	%	P-Value	Benjamini
	KEGG_PATHWAY	Focal adhesion	RT		3	0.6	0.068	0.88
Module 22
Sublist	Category	Term	RT	Genes	Count	%	P-Value	Benjamini
	KEGG_PATHWAY	ECM-receptor interaction	RT		2	0.7	0.08	0.83
Module 24
Sublist	Category	Term	RT	Genes	Count	%	P-Value	Benjamini
	KEGG_PATHWAY	Cytokine-cytokine receptor interaction	RT		9	3.9	1.2e-06	4.4e-05
	KEGG_PATHWAY	NOD-like receptor signaling pathway	RT		5	2.2	5.4e-05	0.00094
	KEGG_PATHWAY	Chemokine signaling pathway	RT		6	2.6	0.00037	0.0043
	KEGG_PATHWAY	Hematopoietic cell lineage	RT		4	1.8	0.0032	0.027
	KEGG_PATHWAY	Complement and coagulation cascades	RT		3	1.3	0.024	0.16
	KEGG_PATHWAY	Systemic lupus erythematosus	RT		3	1.3	0.047	0.24
Module 27
Sublist	Category	Term	RT	Genes	Count	%	P-Value	Benjamini
	KEGG_PATHWAY	Cell adhesion molecules (CAMs)	RT		3	0.4	0.086	0.97
Module 28
Sublist	Category	Term	RT	Genes	Count	%	P-Value	Benjamini
	KEGG_PATHWAY	Antigen processing and presentation	RT		6	1.5	9e-05	0.004
	KEGG_PATHWAY	Cytokine-cytokine receptor interaction	RT		8	2	0.00052	0.012
	KEGG_PATHWAY	Natural killer cell mediated cytotoxicity	RT		5	1.3	0.0064	0.092
	KEGG_PATHWAY	Hematopoietic cell lineage	RT		4	1	0.012	0.13
	KEGG_PATHWAY	Graft-versus-host disease	RT		3	0.8	0.02	0.17
	KEGG_PATHWAY	Chemokine signaling pathway	RT		5	1.3	0.02	0.14
	KEGG_PATHWAY	NOD-like receptor signaling pathway	RT		3	0.8	0.048	0.27
	KEGG_PATHWAY	Viral myocarditis	RT		3	0.8	0.061	0.3
Module 29
Sublist	Category	Term	RT	Genes	Count	%	P-Value	Benjamini
	KEGG_PATHWAY	Small cell lung cancer	RT		2	0.4	0.049	0.63
Module 31
Sublist	Category	Term	RT	Genes	Count	%	P-Value	Benjamini
	KEGG_PATHWAY	Systemic lupus erythematosus	RT		4	1.1	0.00055	0.013
Module 33
Sublist	Category	Term	RT	Genes	Count	%	P-Value	Benjamini
	KEGG_PATHWAY	Focal adhesion	RT		5	0.7	0.014	0.46
	KEGG_PATHWAY	Pathways in cancer	RT		6	0.8	0.017	0.31
	KEGG_PATHWAY	Melanoma	RT		3	0.4	0.044	0.49
	KEGG_PATHWAY	ECM-receptor interaction	RT		3	0.4	0.059	0.49
	KEGG_PATHWAY	Prostate cancer	RT		3	0.4	0.065	0.45
Module 34
Sublist	Category	Term	RT	Genes	Count	%	P-Value	Benjamini
	KEGG_PATHWAY	TGF-beta signaling pathway	RT		3	1	0.012	0.18
	KEGG_PATHWAY	Focal adhesion	RT		3	1	0.057	0.39
Module 35
Sublist	Category	Term	RT	Genes	Count	%	P-Value	Benjamini
	KEGG_PATHWAY	Acute myeloid leukemia	RT		2	0.7	0.067	0.82
	KEGG_PATHWAY	p53 signaling pathway	RT		2	0.7	0.078	0.64
	KEGG_PATHWAY	Chronic myeloid leukemia	RT		2	0.7	0.085	0.52
Module 36
	Category	Term	RT	Genes	Count	%	P-Value	Benjamini
	KEGG_PATHWAY	Systemic lupus erythematosus	RT		4	0.7	0.0047	0.18
	KEGG_PATHWAY	Complement and coagulation cascades	RT		3	0.5	0.024	0.41
	KEGG_PATHWAY	Cytokine-cytokine receptor interaction	RT		4	0.7	0.062	0.6
Module 37
Sublist	Category	Term	RT	Genes	Count	%	P-Value	Benjamini
	KEGG_PATHWAY	Hypertrophic cardiomyopathy (HCM)	RT		6	0.4	0.00093	0.07
	KEGG_PATHWAY	Gap junction	RT		5	0.3	0.0082	0.27
	KEGG_PATHWAY	Dilated cardiomyopathy	RT		5	0.3	0.0092	0.21
	KEGG_PATHWAY	Arrhythmogenic right ventricular cardiomyopathy (ARVC)	RT		4	0.3	0.031	0.46
	KEGG_PATHWAY	MAPK signaling pathway	RT		6	0.4	0.091	0.78
Module 40
Sublist	Category	Term	RT	Genes	Count	%	P-Value	Benjamini
	KEGG_PATHWAY	Pathways in cancer	RT		7	1.1	0.0016	0.065
	KEGG_PATHWAY	Glycosphingolipid biosynthesis	RT		2	0.3	0.099	0.88
Module 41
Sublist	Category	Term	RT	Genes	Count	%	P-Value	Benjamini
	KEGG_PATHWAY	Small cell lung cancer	RT		4	0.9	4.2e-05	0.0013
	KEGG_PATHWAY	Chronic myeloid leukemia	RT		3	0.7	0.0021	0.031
	KEGG_PATHWAY	Pathways in cancer	RT		4	0.9	0.0024	0.024
	KEGG_PATHWAY	Colorectal cancer	RT		3	0.7	0.0026	0.019
	KEGG_PATHWAY	Cell cycle	RT		3	0.7	0.0057	0.034
	KEGG_PATHWAY	Thyroid cancer	RT		2	0.4	0.028	0.13
	KEGG_PATHWAY	Bladder cancer	RT		2	0.4	0.041	0.16
	KEGG_PATHWAY	Endometrial cancer	RT		2	0.4	0.05	0.18
	KEGG_PATHWAY	Non-small cell lung cancer	RT		2	0.4	0.052	0.16
	KEGG_PATHWAY	Acute myeloid leukemia	RT		2	0.4	0.056	0.16
	KEGG_PATHWAY	Glioma	RT		2	0.4	0.06	0.16
	KEGG_PATHWAY	p53 signaling pathway	RT		2	0.4	0.065	0.15
	KEGG_PATHWAY	Melanoma	RT		2	0.4	0.068	0.15
	KEGG_PATHWAY	Pancreatic cancer	RT		2	0.4	0.069	0.14
	KEGG_PATHWAY	Prostate cancer	RT		2	0.4	0.085	0.16
Module 42
	Category	Term	RT	Genes	Count	%	P-Value	Benjamini
	KEGG_PATHWAY	Cell adhesion molecules (CAMs)	RT		3	0.6	0.05	0.89
Module 43
Sublist	Category	Term	RT	Genes	Count	%	P-Value	Benjamini
	KEGG_PATHWAY	ECM-receptor interaction	RT		12	1	2.7e-11	1.2e-09
	KEGG_PATHWAY	Focal adhesion	RT		12	1	3.1e-07	6.7e-06
	KEGG_PATHWAY	Vascular smooth muscle contraction	RT		5	0.4	0.012	0.16
Module 45
Sublist	Category	Term	RT	Genes	Count	%	P-Value	Benjamini
	KEGG_PATHWAY	Pathways in cancer	RT		3	0.9	0.07	0.73
	KEGG_PATHWAY	Basal cell carcinoma	RT		2	0.6	0.073	0.5
	KEGG_PATHWAY	Hedgehog signaling pathway	RT		2	0.6	0.075	0.37
Module 46
Sublist	Category	Term	RT	Genes	Count	%	P-Value	Benjamini
	KEGG_PATHWAY	RIG-I-like receptor signaling pathway	RT		3	1	0.012	0.24
