# Supplementary material for: Gene-microRNA network module analysis for ovarian cancer
Source: BMC Syst Biol. 2016 Dec 23;10(Suppl 4):117. doi: 10.1186/s12918-016-0357-1 (PMC5259869; doi:10.1186/s12918-016-0357-1)
Supplement: Additional file 4 — Enrichment results of the modules in Additional file 2. We presented the GO-BP enrichment results and KEGG pathway enrichment results of modules in Additional file 2. (XLSX 68 kb) [file 12918_2016_357_MOESM4_ESM.xlsx]

## Sheet: GO-BP
Module 1
Sublist	Category	Term	RT	Genes	Count	%	P-Value	Benjamini
	GOTERM_BP_FAT	microtubule-based process	RT		7	0.9	6.8e-06	0.0011
	GOTERM_BP_FAT	spermatogenesis	RT		7	0.9	2.1e-05	0.0017
	GOTERM_BP_FAT	male gamete generation	RT		7	0.9	2.1e-05	0.0017
	GOTERM_BP_FAT	gamete generation	RT		7	0.9	8.4e-05	0.0045
	GOTERM_BP_FAT	sexual reproduction	RT		7	0.9	0.00019	0.0076
	GOTERM_BP_FAT	multicellular organism reproduction	RT		7	0.9	0.00026	0.0085
	GOTERM_BP_FAT	reproductive process in a multicellular organism	RT		7	0.9	0.00026	0.0085
	GOTERM_BP_FAT	microtubule-based movement	RT		4	0.5	0.0013	0.034
	GOTERM_BP_FAT	cell projection organization	RT		5	0.6	0.005	0.11
	GOTERM_BP_FAT	ciliary or flagellar motility	RT		2	0.3	0.027	0.42
	GOTERM_BP_FAT	microtubule cytoskeleton organization	RT		3	0.4	0.032	0.44
	GOTERM_BP_FAT	cilium morphogenesis	RT	0.64
	GOTERM_BP_FAT	reproductive developmental process	RT		3	0.4	0.09	0.75
	GOTERM_BP_FAT	spermatid development	RT		2	0.3	0.099	0.75
Module 3
Sublist	Category	Term	RT	Genes	Count	%	P-Value	Benjamini
	GOTERM_BP_FAT	developmental maturation	RT		2	4.8	0.022	0.98
	GOTERM_BP_FAT	response to inorganic substance	RT		2	4.8	0.045	0.99
	GOTERM_BP_FAT	enzyme linked receptor protein signaling pathway	RT		2	4.8	0.074	0.99
	GOTERM_BP_FAT	response to endogenous stimulus	RT	0.98
Module 4
Sublist	Category	Term	RT	Genes	Count	%	P-Value	Benjamini
	GOTERM_BP_FAT	tongue development	RT		2	1	0.015	0.99
	GOTERM_BP_FAT	epidermis development	RT		3	1.5	0.024	0.98
	GOTERM_BP_FAT	ectoderm development	RT		3	1.5	0.028	0.95
	GOTERM_BP_FAT	epithelium development	RT		3	1.5	0.036	0.95
	GOTERM_BP_FAT	negative regulation of Wnt receptor signaling pathway	RT		2	1	0.039	0.92
	GOTERM_BP_FAT	response to retinoic acid	RT	0.9
	GOTERM_BP_FAT	response to vitamin A	RT		2	1	0.054	0.92
	GOTERM_BP_FAT	regulation of Wnt receptor signaling pathway	RT		2	1	0.06	0.91
	GOTERM_BP_FAT	embryonic morphogenesis	RT		3	1.5	0.062	0.9
	GOTERM_BP_FAT	response to mechanical stimulus	RT		2	1	0.072	0.91
	GOTERM_BP_FAT	response to vitamin	RT		2	1	0.084	0.92
	GOTERM_BP_FAT	response to abiotic stimulus	RT		3	1.5	0.085	0.91
Module 5
Sublist	Category	Term	RT	Genes	Count	%	P-Value	Benjamini
	GOTERM_BP_FAT	skeletal system development	RT		74	0.7	1.6e-23	5.2e-20
	GOTERM_BP_FAT	cell adhesion	RT		112	1.1	3e-21	4.9e-18
	GOTERM_BP_FAT	biological adhesion	RT		112	1.1	3.4e-21	3.6e-18
	GOTERM_BP_FAT	response to wounding	RT		86	0.8	9.7e-17	8.9e-14
	GOTERM_BP_FAT	regulation of cell proliferation	RT		105	1	3.7e-14	2.4e-11
	GOTERM_BP_FAT	tube development	RT		47	0.4	1.3e-13	6.9e-11
	GOTERM_BP_FAT	cell motion	RT		73	0.7	6.3e-13	2.9e-10
	GOTERM_BP_FAT	urogenital system development	RT	8.1e-10
	GOTERM_BP_FAT	response to steroid hormone stimulus	RT		41	0.4	5.9e-12	2.1e-09
	GOTERM_BP_FAT	vasculature development	RT		47	0.4	1.7e-11	5.5e-09
	GOTERM_BP_FAT	positive regulation of cell proliferation	RT		63	0.6	4.6e-11	1.3e-08
	GOTERM_BP_FAT	kidney development	RT		27	0.3	7.1e-11	1.9e-08
	GOTERM_BP_FAT	extracellular matrix organization	RT		28	0.3	8.9e-11	2.2e-08
	GOTERM_BP_FAT	gland development	RT		32	0.3	1.1e-10	2.5e-08
	GOTERM_BP_FAT	cell migration	RT		48	0.5	1.4e-10	3.1e-08
Module 7
Sublist	Category	Term	RT	Genes	Count	%	P-Value	Benjamini
	GOTERM_BP_FAT	kidney development	RT		3	2.4	0.0017	0.39
	GOTERM_BP_FAT	urogenital system development	RT		3	2.4	0.0023	0.28
	GOTERM_BP_FAT	eye development	RT		3	2.4	0.0033	0.27
	GOTERM_BP_FAT	tube development	RT		3	2.4	0.0088	0.47
	GOTERM_BP_FAT	transmembrane receptor protein tyrosine kinase signaling pathway	RT		3	2.4	0.0091	0.41
	GOTERM_BP_FAT	sensory organ development	RT	0.37
	GOTERM_BP_FAT	enzyme linked receptor protein signaling pathway	RT		3	2.4	0.02	0.57
	GOTERM_BP_FAT	neural crest cell development	RT		2	1.6	0.022	0.55
	GOTERM_BP_FAT	neural crest cell differentiation	RT		2	1.6	0.022	0.55
	GOTERM_BP_FAT	ureteric bud development	RT		2	1.6	0.023	0.53
	GOTERM_BP_FAT	metanephros development	RT		2	1.6	0.029	0.57
	GOTERM_BP_FAT	mesenchymal cell differentiation	RT		2	1.6	0.033	0.59
	GOTERM_BP_FAT	mesenchymal cell development	RT		2	1.6	0.033	0.59
	GOTERM_BP_FAT	mesenchyme development	RT		2	1.6	0.034	0.57
	GOTERM_BP_FAT	heart morphogenesis	RT		2	1.6	0.048	0.66
	GOTERM_BP_FAT	blood coagulation	RT		2	1.6	0.066	0.76
	GOTERM_BP_FAT	coagulation	RT		2	1.6	0.066	0.76
	GOTERM_BP_FAT	camera-type eye development	RT		2	1.6	0.069	0.75
	GOTERM_BP_FAT	hemostasis	RT		2	1.6	0.07	0.73
	GOTERM_BP_FAT	ossification	RT		2	1.6	0.074	0.73
	GOTERM_BP_FAT	bone development	RT		2	1.6	0.079	0.73
	GOTERM_BP_FAT	gland development	RT		2	1.6	0.086	0.75
	GOTERM_BP_FAT	regulation of body fluid levels	RT		2	1.6	0.09	0.74
Module 8
Sublist	Category	Term	RT	Genes	Count	%	P-Value	Benjamini
	GOTERM_BP_FAT	kidney development	RT		4	1.7	0.00012	0.054
	GOTERM_BP_FAT	urogenital system development	RT		4	1.7	0.00018	0.041
	GOTERM_BP_FAT	gland development	RT		4	1.7	0.00033	0.049
	GOTERM_BP_FAT	tissue morphogenesis	RT	0.084
	GOTERM_BP_FAT	mesenchymal cell development	RT		3	1.3	0.0012	0.11
	GOTERM_BP_FAT	mesenchymal cell differentiation	RT		3	1.3	0.0012	0.11
	GOTERM_BP_FAT	mesenchyme development	RT		3	1.3	0.0013	0.095
	GOTERM_BP_FAT	sensory organ development	RT		4	1.7	0.0015	0.096
	GOTERM_BP_FAT	cell migration	RT		4	1.7	0.0026	0.14
	GOTERM_BP_FAT	positive regulation of nucleobase, nucleoside, nucleotide and nucleic acid metabolic process	RT		5	2.1	0.0031	0.15
	GOTERM_BP_FAT	positive regulation of nitrogen compound metabolic process	RT		5	2.1	0.0035	0.15
	GOTERM_BP_FAT	embryonic morphogenesis	RT		4	1.7	0.0035	0.14
	GOTERM_BP_FAT	localization of cell	RT		4	1.7	0.0035	0.14
	GOTERM_BP_FAT	cell motility	RT		4	1.7	0.0035	0.14
	GOTERM_BP_FAT	chordate embryonic development	RT		4	1.7	0.0043	0.15
	GOTERM_BP_FAT	positive regulation of cellular biosynthetic process	RT		5	2.1	0.0043	0.14
	GOTERM_BP_FAT	embryonic development ending in birth or egg hatching	RT		4	1.7	0.0044	0.14
	GOTERM_BP_FAT	positive regulation of biosynthetic process	RT		5	2.1	0.0046	0.13
	GOTERM_BP_FAT	muscle cell migration	RT		2	0.8	0.0052	0.14
	GOTERM_BP_FAT	positive regulation of transcription from RNA polymerase II promoter	RT		4	1.7	0.0059	0.15
	GOTERM_BP_FAT	paraxial mesoderm formation	RT		2	0.8	0.0062	0.15
	GOTERM_BP_FAT	eye development	RT		3	1.3	0.008	0.18
	GOTERM_BP_FAT	paraxial mesoderm morphogenesis	RT		2	0.8	0.0083	0.18
	GOTERM_BP_FAT	cell motion	RT		4	1.7	0.012	0.23
	GOTERM_BP_FAT	positive regulation of transcription, DNA-dependent	RT		4	1.7	0.012	0.22
	GOTERM_BP_FAT	positive regulation of RNA metabolic process	RT		4	1.7	0.012	0.22
	GOTERM_BP_FAT	paraxial mesoderm development	RT		2	0.8	0.012	0.21
	GOTERM_BP_FAT	positive regulation of transcription	RT		4	1.7	0.019	0.29
	GOTERM_BP_FAT	positive regulation of gene expression	RT		4	1.7	0.02	0.3
	GOTERM_BP_FAT	tube development	RT		3	1.3	0.021	0.31
	GOTERM_BP_FAT	positive regulation of macromolecule biosynthetic process	RT		4	1.7	0.027	0.37
	GOTERM_BP_FAT	pattern specification process	RT		3	1.3	0.03	0.39
	GOTERM_BP_FAT	neural crest cell differentiation	RT		2	0.8	0.034	0.41
	GOTERM_BP_FAT	neural crest cell development	RT		2	0.8	0.034	0.41
	GOTERM_BP_FAT	ureteric bud development	RT		2	0.8	0.036	0.42
	GOTERM_BP_FAT	regulation of transcription from RNA polymerase II promoter	RT		4	1.7	0.036	0.41
	GOTERM_BP_FAT	mesoderm formation	RT		2	0.8	0.037	0.41
	GOTERM_BP_FAT	negative regulation of macromolecule metabolic process	RT		4	1.7	0.037	0.4
	GOTERM_BP_FAT	mesoderm morphogenesis	RT		2	0.8	0.039	0.41
	GOTERM_BP_FAT	odontogenesis of dentine-containing tooth	RT		2	0.8	0.04	0.41
	GOTERM_BP_FAT	formation of primary germ layer	RT		2	0.8	0.041	0.41
	GOTERM_BP_FAT	skeletal system development	RT		3	1.3	0.042	0.41
	GOTERM_BP_FAT	metanephros development	RT		2	0.8	0.045	0.42
	GOTERM_BP_FAT	regulation of growth	RT		3	1.3	0.047	0.43
	GOTERM_BP_FAT	regulation of blood vessel size	RT		2	0.8	0.053	0.46
	GOTERM_BP_FAT	regulation of tube size	RT		2	0.8	0.053	0.46
	GOTERM_BP_FAT	odontogenesis	RT		2	0.8	0.054	0.46
	GOTERM_BP_FAT	positive regulation of macromolecule metabolic process	RT		4	1.7	0.055	0.46
	GOTERM_BP_FAT	vascular process in circulatory system	RT		2	0.8	0.058	0.47
	GOTERM_BP_FAT	endocrine system development	RT		2	0.8	0.069	0.52
	GOTERM_BP_FAT	integrin-mediated signaling pathway	RT		2	0.8	0.07	0.52
	GOTERM_BP_FAT	gastrulation	RT		2	0.8	0.07	0.52
	GOTERM_BP_FAT	heart morphogenesis	RT		2	0.8	0.073	0.53
	GOTERM_BP_FAT	mesoderm development	RT		2	0.8	0.074	0.52
	GOTERM_BP_FAT	regulation of ossification	RT		2	0.8	0.078	0.54
	GOTERM_BP_FAT	embryonic appendage morphogenesis	RT		2	0.8	0.086	0.57
	GOTERM_BP_FAT	embryonic limb morphogenesis	RT		2	0.8	0.086	0.57
	GOTERM_BP_FAT	negative regulation of nucleobase, nucleoside, nucleotide and nucleic acid metabolic process	RT		3	1.3	0.096	0.6
	GOTERM_BP_FAT	limb morphogenesis	RT		2	0.8	0.098	0.6
	GOTERM_BP_FAT	appendage morphogenesis	RT		2	0.8	0.098	0.6
	GOTERM_BP_FAT	negative regulation of nitrogen compound metabolic process	RT		3	1.3	0.099	0.6
	GOTERM_BP_FAT	morphogenesis of an epithelium	RT		2	0.8	0.1	0.6
Module 10
Sublist	Category	Term	RT	Genes	Count	%	P-Value	Benjamini
	GOTERM_BP_FAT	regulation of system process	RT		6	0.9	0.012	1
	GOTERM_BP_FAT	regulation of secretion	RT	0.99
	GOTERM_BP_FAT	positive regulation of secretion	RT		4	0.6	0.012	0.97
	GOTERM_BP_FAT	urogenital system development	RT		4	0.6	0.013	0.93
	GOTERM_BP_FAT	regulation of growth	RT		6	0.9	0.017	0.95
	GOTERM_BP_FAT	epithelial cell maturation	RT		2	0.3	0.022	0.95
	GOTERM_BP_FAT	gland development	RT		4	0.6	0.022	0.93
	GOTERM_BP_FAT	lymph vessel development	RT		2	0.3	0.031	0.96
	GOTERM_BP_FAT	cell migration	RT		5	0.7	0.034	0.96
	GOTERM_BP_FAT	regulation of excretion	RT		2	0.3	0.039	0.96
	GOTERM_BP_FAT	cell maturation	RT		3	0.4	0.044	0.97
	GOTERM_BP_FAT	localization of cell	RT		5	0.7	0.047	0.96
	GOTERM_BP_FAT	cell motility	RT		5	0.7	0.047	0.96
	GOTERM_BP_FAT	cell motion	RT		6	0.9	0.059	0.98
	GOTERM_BP_FAT	neuropeptide signaling pathway	RT		3	0.4	0.064	0.98
	GOTERM_BP_FAT	kidney development	RT		3	0.4	0.068	0.98
	GOTERM_BP_FAT	developmental maturation	RT		3	0.4	0.074	0.98
	GOTERM_BP_FAT	tube development	RT		4	0.6	0.074	0.98
	GOTERM_BP_FAT	positive regulation of transport	RT		4	0.6	0.076	0.97
	GOTERM_BP_FAT	epithelium development	RT		4	0.6	0.08	0.97
	GOTERM_BP_FAT	exocrine system development	RT		2	0.3	0.081	0.97
	GOTERM_BP_FAT	epithelial cell development	RT		2	0.3	0.089	0.97
	GOTERM_BP_FAT	positive regulation of multicellular organismal process
Module 11
Sublist	Category	Term	RT	Genes	Count	%	P-Value	Benjamini
	GOTERM_BP_FAT	cell-cell adhesion	RT		3	3	0.014	0.8
	GOTERM_BP_FAT	synaptic vesicle transport	RT		2	2	0.022	0.72
	GOTERM_BP_FAT	cell adhesion	RT		3	3	0.076	0.95
	GOTERM_BP_FAT	biological adhesion	RT	0.9
	GOTERM_BP_FAT	regulation of neuron differentiation	RT		2	2	0.085	0.87
	GOTERM_BP_FAT	regulation of synaptic transmission	RT		2	2	0.087	0.83
	GOTERM_BP_FAT	regulation of transmission of nerve impulse	RT		2	2	0.094	0.8
	GOTERM_BP_FAT	regulation of neurological system process	RT
Module 12
Sublist	Category	Term	RT	Genes	Count	%	P-Value	Benjamini
	GOTERM_BP_FAT	regulation of transcription, DNA-dependent	RT		9	2.7	0.015	1
	GOTERM_BP_FAT	regulation of RNA metabolic process	RT		9	2.7	0.017	0.99
	GOTERM_BP_FAT	ossification	RT		3	0.9	0.02	0.98
	GOTERM_BP_FAT	skeletal system development	RT	0.97
	GOTERM_BP_FAT	bone development	RT		3	0.9	0.023	0.94
	GOTERM_BP_FAT	development of primary sexual characteristics	RT		3	0.9	0.025	0.91
	GOTERM_BP_FAT	sex differentiation	RT		3	0.9	0.034	0.95
	GOTERM_BP_FAT	regulation of mitotic cell cycle	RT		3	0.9	0.034	0.92
	GOTERM_BP_FAT	regulation of cell development	RT		3	0.9	0.059	0.98
	GOTERM_BP_FAT	negative regulation of neuron differentiation	RT		2	0.6	0.062	0.98
	GOTERM_BP_FAT	transmembrane receptor protein tyrosine kinase signaling pathway	RT		3	0.9	0.068	0.98
	GOTERM_BP_FAT	sensory organ development	RT		3	0.9	0.071	0.97
	GOTERM_BP_FAT	reproductive developmental process	RT		3	0.9	0.09	0.99
Module 13
Sublist	Category	Term	RT	Genes	Count	%	P-Value	Benjamini
	GOTERM_BP_FAT	regulation of vesicle-mediated transport	RT		2	2	0.069	1
Module 14
Sublist	Category	Term	RT	Genes	Count	%	P-Value	Benjamini
	GOTERM_BP_FAT	apoptosis	RT		5	1.8	0.018	1
	GOTERM_BP_FAT	programmed cell death	RT		5	1.8	0.018	0.97
	GOTERM_BP_FAT	potassium ion transport	RT		3	1.1	0.03	0.98
	GOTERM_BP_FAT	cell death	RT	0.95
	GOTERM_BP_FAT	death	RT		5	1.8	0.032	0.92
	GOTERM_BP_FAT	epithelium development	RT		3	1.1	0.056	0.98
	GOTERM_BP_FAT	water-soluble vitamin metabolic process	RT		2	0.7	0.066	0.98
	GOTERM_BP_FAT	positive regulation of lipid metabolic process	RT		2	0.7	0.075	0.98
	GOTERM_BP_FAT	oxidation reduction
Module 15
Sublist	Category	Term	RT	Genes	Count	%	P-Value	Benjamini
	GOTERM_BP_FAT	muscle organ development	RT		3	1.4	0.019	0.95
	GOTERM_BP_FAT	cell growth	RT		2	0.9	0.061	0.99
Module 16
Sublist	Category	Term	RT	Genes	Count	%	P-Value	Benjamini
	GOTERM_BP_FAT	skeletal system development	RT		4	5.9	0.00013	0.018
	GOTERM_BP_FAT	skeletal system morphogenesis	RT		3	4.4	0.00067	0.046
	GOTERM_BP_FAT	anterior/posterior pattern formation	RT		3	4.4	0.001	0.048
	GOTERM_BP_FAT	regulation of transcription, DNA-dependent	RT		5	7.4	0.0013	0.046
	GOTERM_BP_FAT	regulation of RNA metabolic process	RT		5	7.4	0.0014	0.04
	GOTERM_BP_FAT	regionalization	RT	0.047
	GOTERM_BP_FAT	transcription	RT		5	7.4	0.0025	0.05
	GOTERM_BP_FAT	pattern specification process	RT		3	4.4	0.0037	0.064
	GOTERM_BP_FAT	embryonic morphogenesis	RT		3	4.4	0.0049	0.075
	GOTERM_BP_FAT	regulation of transcription	RT		5	7.4	0.0058	0.079
	GOTERM_BP_FAT	neuron differentiation	RT		3	4.4	0.0098	0.12
	GOTERM_BP_FAT	embryonic skeletal system morphogenesis	RT		2	2.9	0.021	0.22
	GOTERM_BP_FAT	regulation of transcription from RNA polymerase II promoter	RT	0.25
	GOTERM_BP_FAT	embryonic skeletal system development	RT		2	2.9	0.028	0.25
	GOTERM_BP_FAT	embryonic organ morphogenesis	RT		2	2.9	0.048	0.37
	GOTERM_BP_FAT	embryonic organ development

## Sheet: KEGpathway
Module 1
Sublist	Category	Term	RT	Genes	Count	%	P-Value	Benjamini
	KEGG_PATHWAY	Purine metabolism	RT		2	0.3	0.088	0.42
Module 4
Sublist	Category	Term	RT	Genes	Count	%	P-Value	Benjamini
	KEGG_PATHWAY	Pathways in cancer	RT		3	1.5	0.052	0.55
Module 5
Sublist	Category	Term	RT	Genes	Count	%	P-Value	Benjamini
	KEGG_PATHWAY	ECM-receptor interaction	RT		27	0.3	9.7e-12	1.5e-09
	KEGG_PATHWAY	Focal adhesion	RT		38	0.4	6.9e-09	5.3e-07
	KEGG_PATHWAY	Pathways in cancer	RT		51	0.5	1.1e-08	5.6e-07
	KEGG_PATHWAY	Cytokine-cytokine receptor interaction	RT		42	0.4	1.3e-07	4.9e-06
	KEGG_PATHWAY	Basal cell carcinoma	RT		14	0.1	4.4e-05	0.0013
	KEGG_PATHWAY	Complement and coagulation cascades	RT		14	0.1	0.0005	0.013
	KEGG_PATHWAY	TGF-beta signaling pathway	RT		16	0.2	0.00052	0.011
	KEGG_PATHWAY	Wnt signaling pathway	RT		22	0.2	0.0009	0.017
	KEGG_PATHWAY	Hematopoietic cell lineage	RT		15	0.1	0.0014	0.024
	KEGG_PATHWAY	Cell adhesion molecules (CAMs)	RT		19	0.2	0.0026	0.038
	KEGG_PATHWAY	Hedgehog signaling pathway	RT		11	0.1	0.0034	0.045
	KEGG_PATHWAY	NOD-like receptor signaling pathway	RT		11	0.1	0.0071	0.086
	KEGG_PATHWAY	Colorectal cancer	RT		13	0.1	0.009	0.1
	KEGG_PATHWAY	Hypertrophic cardiomyopathy (HCM)	RT		13	0.1	0.0098	0.1
	KEGG_PATHWAY	Intestinal immune network for IgA production	RT		9	0.1	0.014	0.14
	KEGG_PATHWAY	Dilated cardiomyopathy	RT		13	0.1	0.018	0.16
	KEGG_PATHWAY	Bladder cancer	RT	0.16
	KEGG_PATHWAY	Small cell lung cancer	RT		12	0.1	0.022	0.17
	KEGG_PATHWAY	Chemokine signaling pathway	RT		21	0.2	0.022	0.17
	KEGG_PATHWAY	Prion diseases	RT		7	0.1	0.026	0.18
	KEGG_PATHWAY	Systemic lupus erythematosus	RT		13	0.1	0.03	0.2
	KEGG_PATHWAY	Melanogenesis	RT		13	0.1	0.03	0.2
	KEGG_PATHWAY	Arachidonic acid metabolism	RT		9	0.1	0.03	0.19
	KEGG_PATHWAY	Vascular smooth muscle contraction	RT		14	0.1	0.034	0.2
	KEGG_PATHWAY	p53 signaling pathway	RT		10	0.1	0.035	0.2
	KEGG_PATHWAY	Leukocyte transendothelial migration	RT		14	0.1	0.048	0.26
	KEGG_PATHWAY	Type I diabetes mellitus	RT		7	0.1	0.057	0.29
	KEGG_PATHWAY	Nitrogen metabolism	RT		5	0	0.062	0.3
	KEGG_PATHWAY	Arrhythmogenic right ventricular cardiomyopathy (ARVC)	RT		10	0.1	0.063	0.3
	KEGG_PATHWAY	Gap junction	RT		11	0.1	0.07	0.31
	KEGG_PATHWAY	Steroid hormone biosynthesis	RT		7	0.1	0.082	0.35
	KEGG_PATHWAY	Melanoma	RT		9	0.1	0.097	0.39
Module 8
Sublist	Category	Term	RT	Genes	Count	%	P-Value	Benjamini
	KEGG_PATHWAY	Focal adhesion	RT		3	1.3	0.021	0.48
	KEGG_PATHWAY	Regulation of actin cytoskeleton	RT		3	1.3	0.024	0.31
	KEGG_PATHWAY	Arrhythmogenic right ventricular cardiomyopathy (ARVC)	RT		2	0.8	0.086	0.61
Module 10
Sublist	Category	Term	RT	Genes	Count	%	P-Value	Benjamini
	KEGG_PATHWAY	ErbB signaling pathway	RT		3	0.4	0.045	0.84
